# Supplementary material for: What do we really know about brucellosis diagnosis in livestock worldwide? A systematic review
Source: PLoS Negl Trop Dis. 2025 Jun 17;19(6):e0013185. doi: 10.1371/journal.pntd.0013185 (PMC12173231; doi:10.1371/journal.pntd.0013185)
Supplement: S1 Appendix — (XLSX) [file pntd.0013185.s011.xlsx]

## Sheet: Database
	Data Extraction		Final # of papers:	349
Study ID	Publication year	Journal	Title	Continent	Region	Country	Sub-Region	Geographic area	World Bank Class	Study Type	Study Output	Brucella spp. (non-specific)	Detection and identification of B. abortus	Detection and identification of B. melitensis	Detection and identification of B. suis	Cattle	Buffalo	Sheep	Goat	Pig	Milk	Sample type (Sample Size)	Is sample type in agreement with WOAH guidelines?	Buffered Brucella antigen tests	Protocol in accordance with WOAH guidelines?	SAT	Protocol in accordance with WOAH guidelines?	iELISA	Reference or Antigen	Conjugate	Protocol/ antigen in accordance with WOAH guidelines?	Validation using local samples	cELISA	Antigen	Protocol/ antigen in accordance with WOAH guidelines?	Validation using local samples	CFT	Protocol in accordance with WOAH guidelines?	Other Serologic Testing	Protocol in accordance with WOAH guidelines?	Milk Ring Test	Protocol in accordance with WOAH guidelines?	PCR	Primer	Protocol/primers in accordance with WOAH guidelines?	qPCR	Primer	Protocol/primers in accordance with WOAH guidelines?	Other Molecular testing
#28 - Efrem 2023	2023	Frontiers in Veterinary Science	Prevalence of brucellosis and associated risk factors in dairy cattle in Maekel and Debub Regions, Eritrea	Africa	East	Eritrea	1. Maekel; 2. Debub	Rural	Low income	Cross-sectional	Seroprevalence	1	0	0	0	1	0	0	0	0	0	Serum (2,740)	Yes	RBT	Yes	0	N/A	0	N/A	N/A	N/A	N/A	Serum	INGNASA sLPS	Yes/Yes	No	0	N/A	0	N/A	N/A	N/A	0	N/A	N/A	0	N/A	N/A	0
#1102 - Al-Griw 2017	2017	Journal of Epidemiology and Global Health	Evidence of ongoing brucellosis in livestock animals in North West Libya.	Africa	North	Libya	Northwest	Rural	Upper middle income	Cross-sectional	Seroprevalence	1	0	0	0	1	0	1	1	0	0	1. Sheep Serum (468); 2. Goat Serum (854); 3. Cattle Serum (255)	Yes	RBT	Yes	1	No	Serum	IDVet - sLPS	Anti-multi-species-IgG-HRP conjugate	Yes/Yes	No	0	N/A	N/A	N/A	1	Yes	0	N/A	N/A	N/A	0	N/A	N/A	0	N/A	N/A	0
#2736 - Jackson 2004	2004	Veterinary Record	Survey of the seroprevalence of brucellosis in ruminants in Kosovo.	Europe	East	Serbia	Kosovo	Urban	Upper middle income	Cross-sectional	Seroprevalence	1	0	0	0	1	0	1	1	0	0	1. Cattle Serum (7,941); 2. Sheep Serum (3,548); 3. Goat Serum (511)	Yes	RBT	Yes	0	N/A	Serum	1. Sheep and goat samples = antigen derived from B melitensis 16m (Weybridge); 2. Cattle = titrated lps B abortus S99 antigen and anti-bovine IgG peroxidase conjugate	Anti-bovine IgG HRP conjugate	Yes/Yes	Insufficient information	Serum	sLPS from B. melitensis	Yes/Yes	Insufficient information	0	N/A	0	N/A	N/A	N/A	0	N/A	N/A	0	N/A	N/A	0
#11863 - Bertu 2010	2010	African Journal of Microbiology Research	Sero-epidemiology of brucellosis in small ruminants in Plateau State, Nigeria	Africa	West	Nigeria	Plateau State	Rural	Lower middle income	Cross-sectional	Seroprevalence	1	0	0	0	0	0	1	1	0	0	1. Sheep Serum (496); 2. Goat Serum (851)	Yes	RBT	Yes	1	No	0	N/A	N/A	N/A	N/A	0	N/A	N/A	N/A	0	N/A	0	N/A	N/A	N/A	0	N/A	N/A	0	N/A	N/A	0
#1092 - Cao 2018	2018	Transboundary and Emerging Diseases	Molecular epidemiological characterization of Brucella isolates from sheep and yaks in northwest China.	Asia	East	China	North (Inner Mongolia, Xinjiang, Qinghai and Gansu)	Rural	Upper middle income	Isolate Typing	Isolate Typing	0	1	1	1	0	0	1	0	0	0	Aborted fetus spleen (480)	Yes	0	N/A	0	N/A	0	N/A	N/A	N/A	N/A	0	N/A	N/A	N/A	0	N/A	0	N/A	N/A	N/A	Isolate	Species: AMOS PCR	Yes/Yes	0	N/A	N/A	MLVA
#6551 - Fujita 2018	2019	Pan African Medical Journal	Seroprevalence of brucellosis and risk factors associated with its seropositivity in cattle, goats and humans in Iganga District, Uganda	Africa	East	Uganda	Hoima, Iganga district	Rural	Low income	Cross-sectional	Seroprevalence	1	0	0	0	1	0	0	1	0	0	1. Cattle Serum (345); 2. Goat Serum (351)	Yes	0	N/A	0	N/A	Serum	Insufficient information	Insufficient information	Insufficient information	No	0	N/A	N/A	N/A	0	N/A	0	N/A	N/A	N/A	0	N/A	N/A	0	N/A	N/A	0
#1217 - Hashemifar 2017	2017	Microbial Pathogenesis	Molecular prevalence of putative virulence-associated genes in Brucella melitensis and Brucella abortus isolates from human and livestock specimens in Iran	Asia	Middle East	Iran	Arak, Hamadan, Tehran	Urban	Lower middle income	Isolate Typing	Isolate Typing	0	1	1	0	1	0	1	0	0	0	CSF, Blood, Spleen, Liver	Yes	0	N/A	0	N/A	0	N/A	N/A	N/A	N/A	0	N/A	N/A	N/A	0	N/A	0	N/A	N/A	N/A	Isolate	virulence factors including virB2, virB5, vceC, btpA, btpB, prpA, betB, bpe275 and bspB	Yes/No	0	N/A	N/A	0
#1344 - Erume 2016	2016	Tropical Animal Health and Production	Serological and molecular investigation for brucellosis in swine in selected districts of Uganda	Africa	East	Uganda	Kampala City, Masaka, Mukono, and Kamuli districts	Urban	Low income	Cross-sectional	Seroprevalence	1	0	0	0	0	0	0	0	1	0	Serum (1,665)	Yes	0	N/A	0	N/A	Serum	INgezim BRUCELLA BOVINA - sLPS	Anti-bovine HRP conjugate	Yes/Yes	No	0	N/A	N/A	N/A	1	Yes	0	N/A	N/A	N/A	0	N/A	N/A	0	N/A	N/A	0
#10656 - Dag 2012	2012	Kafkas Universitesi Veteriner Fakultesi Dergisi	Detection of Brucella spp. in Vaginal Swab Samples of Aborting Cattle: Comparison of Immunoperoxidase to Bacteriological Culture Technique	Asia	Middle East	Turkey	Kars, East	Rural	Upper middle income	Isolate Typing	Isolate Typing	0	1	0	0	1	0	0	0	0	0	Vaginal swab	Yes	0	N/A	0	N/A	0	N/A	N/A	N/A	N/A	0	N/A	N/A	N/A	0	N/A	0	N/A	N/A	N/A	0	N/A	N/A	0	N/A	N/A	0
#1810 - Chand 2013	2013	Tropical Animal Health and Production	Herd and individual animal prevalence of bovine brucellosis with associated risk factors on dairy farms in Haryana and Punjab in India	Asia	Indian subcontinent	India	Haryana, Punjab	Rural	Lower middle income	Cross-sectional; Isolate Typing	Seroprevalence; Isolate Typing	1	1	0	0	1	1	0	0	0	0	Serum (4,580), placenta, uterine discharge, milk	Yes	RBT	Yes	0	N/A	Serum	sLPS	Anti-bovine HRP conjugate and protein-G HRP conjugate	Yes/Yes	No	0	N/A	N/A	N/A	0	N/A	0	N/A	N/A	N/A	0	N/A	N/A	0	N/A	N/A	0
#11147 - Senein 2012	2012	African Journal of Microbiology Research	Serological survey of cattle brucellosis in Eldein, eastern Darfur, Sudan	Africa	North	Sudan	Eldein, Eastern Darfur state, Western Sudan	Rural	Low income	Cross-sectional	Seroprevalence	1	0	0	0	1	0	0	0	0	0	Serum (250)	Yes	RBT	Yes	1	Yes	0	N/A	N/A	N/A	N/A	Serum	COMPELISA (APHA)	Insufficient information/Yes	No	0	N/A	0	N/A	N/A	N/A	0	N/A	N/A	0	N/A	N/A	0
#1229 - Terefe 2017	2017	Tropical Animal Health and Production	Brucellosis and associated risk factors in dairy cattle of eastern Ethiopia	Africa	East	Ethiopia	Harari	Rural	Low income	Cross-sectional	Seroprevalence	1	0	0	0	1	0	0	0	0	0	Serum (967)	Yes	RBT	Yes	0	N/A	0	N/A	N/A	N/A	N/A	0	N/A	N/A	N/A	1	Yes	0	N/A	N/A	N/A	0	N/A	N/A	0	N/A	N/A	0
#8747 - Matope 2010	2010	Preventive Veterinary Medicine	Herd-level factors for Brucella seropositivity in cattle reared in smallholder dairy farms of Zimbabwe	Africa	East	Zimbabwe	Gokwe south, Marirangwe, Mushagashe, Nharira, Rusitu, Wedza	Rural	Lower middle income	Cross-sectional	Seroprevalence	1	0	0	0	1	0	0	0	0	0	Serum (1,440)	Yes	RBT	Yes	0	N/A	0	N/A	N/A	N/A	N/A	Serum	Svanovir c-ELISA/sLPS	Yes/Yes	No	0	N/A	0	N/A	N/A	N/A	0	N/A	N/A	0	N/A	N/A	0
#2152 - Matope 2011	2011	Epidemiology and Infection	Risk factors for Brucella spp. infection in smallholder household herds.	Africa	East	Zimbabwe	Gokwe south, Marirangwe, Mushagashe, Nharira, Rusitu, Wedza	Rural	Lower middle income	Cross-sectional	Seroprevalence	1	0	0	0	1	0	0	0	0	0	Serum (1,291)	Yes	RBT	Yes	0	N/A	0	N/A	N/A	N/A	N/A	Serum	Svanovir c-ELISA/sLPS	Yes/Yes	No	0	N/A	0	N/A	N/A	N/A	0	N/A	N/A	0	N/A	N/A	0
#9218 - Solorio-Rivera 2007	2007	Preventive Veterinary Medicine	Seroprevalence of and risk factors for brucellosis of goats in herds of Michoacan, Mexico	The Americas	Central	Mexico	Michoacan	Rural	Upper middle income	Cross-sectional	Seroprevalence	1	0	0	0	0	0	0	1	0	0	Serum (5,114)	Yes	RBT	Insufficient information	0	N/A	0	N/A	N/A	N/A	N/A	0	N/A	N/A	N/A	1	Insufficient information	0	N/A	N/A	N/A	0	N/A	N/A	0	N/A	N/A	0
#1545 - Pandian 2015	2015	Veterinary World	Seroprevalence of Brucella abortus and Leptospira hardjo in cattle.	Asia	Indian subcontinent	India	Bihar	Rural	Lower middle income	Cross-sectional	Seroprevalence	1	0	0	0	1	0	0	0	0	0	Serum (450)	Yes	0	N/A	0	N/A	Serum	PD-AMAS - sLPS	Biotin-anti-bovine IgG and avidin-horseradish peroxidase	Yes/Insufficient information	No	0	N/A	N/A	N/A	0	N/A	0	N/A	N/A	N/A	0	N/A	N/A	0	N/A	N/A	0
#11099 - Reddy 2014	2014	Veterinary World	Seroprevalence of caprine brucellosis in Karnataka	Asia	Indian subcontinent	India	Karnataka	Rural	Lower middle income	Cross-sectional	Seroprevalence	1	0	0	0	0	0	0	1	0	0	Serum (252)	Yes	RBT	Yes	STAT	No	Serum	sLPS	Anti-goat conjugate	Yes/Yes	No	0	N/A	N/A	N/A	0	N/A	2-ME, Dot-ELISA	Insufficient information	N/A	N/A	0	N/A	N/A	0	N/A	N/A	0
#73 - Lokamar 2022	2022	PLOS Global Public Health	Prevalence of brucellosis in livestock keepers and domestic ruminants in Baringo County, Kenya	Africa	West	Kenya	Baringo County	Rural	Lower middle income	Cross-sectional	Seroprevalence	1	0	0	0	1	0	1	1	0	0	1. Cattle Blood (322); 2. Goat Blood (155); 3. Sheep Blood (58)	Yes	0	N/A	0	N/A	Serum	PrioCHECK Brucella Antibody 2.0 ELISA - sLPS	Anti-bovine IgG HRP conjugate	Yes/Yes	No	0	N/A	N/A	N/A	0	N/A	0	N/A	N/A	N/A	0	N/A	N/A	Blood	Newly designed primers	No/No	0
#2068 - Shafee 2011	2011	Veterinary Medicine International	Prevalence of Bovine Brucellosis in Organized Dairy Farms, Using Milk ELISA, in Quetta City, Balochistan, Pakistan	Asia	Indian subcontinent	Pakistan	Balochistan	Rural	Lower middle income	Cross-sectional	Seroprevalence	1	0	0	0	1	1	0	0	0	0	Milk (200)	Yes	0	N/A	0	N/A	Milk	Svanovir i-ELISA	Insufficient information	Yes/Insufficient information		0	N/A	N/A	N/A	0	N/A	0	N/A	1	Yes	0	N/A	N/A	0	N/A	N/A	0
#146 - Ntivuguruzwa 2022	2022	Frontiers in Veterinary Science	Molecular characterization of Brucella spp. from seropositive herds of cattle farmed at the wildlife–livestock–human interface in Rwanda	Africa	East	Rwanda	Eastern Province, Northern Province, Western Province	Rural	Low income	Isolate Typing	Isolate Typing	0	1	1	0	1	0	0	0	0	0	Blood, milk, vaginal swabs	Yes	0	N/A	0	N/A	0	N/A	N/A	N/A	N/A	0	N/A	N/A	N/A	0	N/A	0	N/A	N/A	N/A	Isolate	Brucella genus: 16S RNA Species: AMOS PCR	Yes/Yes	0	N/A	N/A	0
#1818 - Gomo 2012	2012	Onderstepoort Journal of Veterinary Research	Detection of Brucella abortus in Chiredzi district in Zimbabwe	Africa	East	Zimbabwe	Chiredzi	Rural	Lower middle income	Isolate Typing	Isolate Typing	0	1	0	0	1	0	0	0	0	0	Blood, Milk	Yes	0	N/A	0	N/A	0	N/A	N/A	N/A	N/A	0	N/A	N/A	N/A	0	N/A	0	N/A	N/A	N/A	Isolate	Brucella genus: 16S RNA Species: AMOS PCR	Yes/Yes	0	N/A	N/A	0
#11031 - Tialla 2022	2022	Veterinary World	The first study on seroprevalence and risk factors for zoonotic transmission of ovine and caprine brucellosis in the Province of Bam, Burkina Faso	Africa	West	Burkina Faso	Bam	Rural	Low income	Cross-sectional	Seroprevalence	1	0	0	0	0	0	1	1	0	0	1. Sheep Serum (300); 2. Goat Serum (300)	Yes	RBT	Insufficient information	0	N/A	Serum	IDVet - sLPS	Anti-multi-species-IgG-HRP conjugate	Yes/Yes	No	0	N/A	N/A	N/A	0	N/A	0	N/A	N/A	N/A	0	N/A	N/A	0	N/A	N/A	0
#6349 - Lindahl 2018	2018	Infection Ecology & Epidemiology	Serological evidence of Brucella infections in dairy cattle in Haryana, India	Asia	Indian subcontinent	India	Haryana	Rural	Lower middle income	Cross-sectional	Seroprevalence	1	0	0	0	1	0	0	0	0	1	Milk (81)	Yes	0	N/A	0	N/A	Milk	IDEXX CHEKIT - sLPS	Insufficient information	Yes/Insufficient information	No	0	N/A	N/A	N/A	0	N/A	0	N/A	1	Insufficient information	0	N/A	N/A	0	N/A	N/A	0
#1738 - Cadmus 2013	2013	Journal of the South African Veterinary Association	Serological investigation of bovine brucellosis in three cattle production systems in Yewa Division, south-western Nigeria	Africa	West	Nigeria	Yewa	Rural	Lower middle income	Cross-sectional	Seroprevalence	1	0	0	0	1	0	0	0	0	0	Serum (279)	Yes	RBT	Yes	0	N/A	0	N/A	N/A	N/A	N/A	Serum	sLPS	Yes/Yes	Insufficient information	0	N/A	0	N/A	N/A	N/A	0	N/A	N/A	0	N/A	N/A	0
#181 - Hussain 2022	2022	BioMed Research International	Evaluation of Hematological, Oxidative Stress, and Antioxidant Profile in Cattle Infected with Brucellosis in Southern Punjab, Pakistan	Asia	Indian subcontinent	Pakistan	Southern Punjab	Rural	Lower middle income	Cross-sectional; Isolate Typing	Seroprevalence; Isolate Typing	1	1	0	0	1	0	0	0	0	0	Blood (571)	Yes	RBT	Yes	0	N/A	Serum	IDVet - sLPS	Anti-ruminant-IgG-HRP conjugate	Yes/Yes	No	0	N/A	N/A	N/A	0	N/A	0	N/A	N/A	N/A	0	N/A	N/A	Blood	Species: IS711 (B. abortus specific)	No/No	0
#6239 - Bahmani 2018	2018	Archives of Clinical Infectious Diseases	Molecular Typing of Brucella Species Isolated from Humans and Animals Using Polymerase Chain Reaction-Restriction Fragment Length Polymorphism Technique	Asia	Middle East	Iran	Tehran, Hamadan	Rural	Lower middle income	Isolate Typing	Isolate Typing	0	1	1	0	1	0	1	1	0	0	Blood (90)	Sample Type	0	N/A	0	N/A	0	N/A	N/A	N/A	N/A	0	N/A	N/A	N/A	0	N/A	0	N/A	N/A	N/A	Isolate	Brucella genus: Omp2a	Yes/Yes	0	N/A	N/A	Sequencing
#13967 - Eckstein 2017	2017	Small Ruminant Research	Differential diagnosis of infectious reproductive diseases in sheep flocks of Mato Grosso State, Brazil	The Americas	South	Brazil	Mato Grosso	Rural	Upper middle income	Cross-sectional	Seroprevalence	1	0	0	0	0	0	1	0	0	0	Serum (330)	Yes	0	N/A	0	N/A	Serum	Recombinant Bp26	Antisheep IgG HRP conjugate	Yes/No	No	0	N/A	N/A	N/A	0	N/A	0	N/A	N/A	N/A	0	N/A	N/A	0	N/A	N/A	0
#315 - Ntirandekura 2021	2021	African Health Sciences	Brucellosis and its associated risk factors to humans and domestic ruminants in Kagera Ecosystem, Tanzania	Africa	East	Tanzania	Kagera	Rural	Lower middle income	Cross-sectional	Seroprevalence	1	0	0	0	1	0	1	1	0	0	1. Cattle Serum (426); 3. Goat Serum (206); 4. Sheep Serum (197)	Yes	RBT	Insufficient information	0	N/A	0	N/A	N/A	N/A	N/A	Serum	COMPELISA (APHA)	Yes/Yes	No	0	N/A	0	N/A	N/A	N/A	0	N/A	N/A	0	N/A	N/A	0
#11694 - Al-Majali 2007	2007	Small Ruminant Research	Prevalence of, and risk factors for, brucellosis in Awassi sheep in Southern Jordan	Asia	Middle East	Jordan	Karak, Tafilah, Ma’an, Aqaba	Rural	Upper middle income	Cross-sectional	Seroprevalence	1	0	0	0	0	0	1	0	0	0	Serum (1,380)	Yes	RBT	Insufficient information	0	N/A	0	N/A	N/A	N/A	N/A	0	N/A	N/A	N/A	1	Yes	0	N/A	N/A	N/A	0	N/A	N/A	0	N/A	N/A	0
#4313 - Akkou 2023	2023	Journal of the Hellenic Veterinary Medical Society	Investigation of brucellosis in culled cows and professionals at El-Harrach's slaughterhouse in Algeria	Africa	North	Algeria	El-Harrach	Urban	Lower middle income	Cross-sectional	Seroprevalence	1	0	0	0	1	0	0	0	0	0	Cattle Serum (351)	Yes	RBT	Yes	0	N/A	0	N/A	N/A	N/A	N/A	0	N/A	N/A	N/A	0	N/A	0	N/A	N/A	N/A	0	N/A	N/A	0	N/A	N/A	0
#65 - Siengsanan-Lamont 2023	2023	PLOS Neglected Tropical Diseases	Risk mapping using serologic surveillance for selected One Health and transboundary diseases in Cambodian goats	Asia	Southeast	Cambodia	Kandal, Takeo, Kampot, Tboung Khmum, Prey Veng, Phnom Penh, Kampong Chhnang, Siem Reap, Battambang	Rural	Upper middle income	Cross-sectional	Seroprevalence	1	0	0	0	0	0	0	1	0	0	Serum (540)	Yes	0	N/A	0	N/A	Serum	IDVet - sLPS	Anti-multi-species-IgG-HRP conjugate	Yes/Yes	No	0	N/A	N/A	N/A	0	N/A	0	N/A	N/A	N/A	0	N/A	N/A	0	N/A	N/A	0
#5666 - Shakuntala 2020	2020	Indian Journal of Animal Sciences	Seroepidemiological survey of brucellosis and isolation of Brucella suis from swine herds of Meghalaya, North-East India	Asia	Indian subcontinent	India	Meghalaya	Rural	Lower middle income	Cross-sectional; Isolate Typing	Seroprevalence; Isolate Typing	1	0	0	1	0	0	0	0	1	0	1. Serum (3,597) 2. Placenta (5), 3. Stomach contents (5), 4. Spleens (9), 5. Uterus (9)	Yes	RBT	Yes	0	N/A	Serum	INgezim BRUCELLA BOVINA - sLPS	Anti-bovine HRP conjugate	Yes/Yes	No	0	N/A	N/A	N/A	0	N/A	0	N/A	N/A	N/A	Isolate	Brucella genus: bcsp31 Species: Bruce Ladder	Yes/Yes	0	N/A	N/A	0
#1760 - Kaltungo 2013	2013	International Scholarly Research Notices	Serological Evidence of Brucellosis in Goats in Kaduna North Senatorial District of Kaduna State, Nigeria	Africa	West	Nigeria	Kaduna	Urban	Lower middle income	Cross-sectional	Seroprevalence	1	0	0	0	0	0	0	1	0	0	Serum (442)	Yes	RBT	Yes	1	No	0	N/A	N/A	N/A	N/A	0	N/A	N/A	N/A	0	N/A	LFA	Insufficient information	N/A	N/A	0	N/A	N/A	0	N/A	N/A	0
#1864 - Asmare 2013	2013	Tropical Animal Health and Production	A study on seroprevalence of caprine brucellosis under three livestock production systems in southern and central Ethiopia	Africa	East	Ethiopia	Southern, Central	Both	Low income	Cross-sectional	Seroprevalence	1	0	0	0	0	0	0	1	0	0	Serum (3,315)	Yes	RBT	Yes	0	N/A	0	N/A	N/A	N/A	N/A	0	N/A	N/A	N/A	1	Yes	0	N/A	N/A	N/A	0	N/A	N/A	0	N/A	N/A	0
#4980 - Hota 2021	2021	Indian Journal of Animal Research	​Seroprevalence and Associated Risk Factors of Bovine Brucellosis in Chhattisgarh Plains, India	Asia	Indian subcontinent	India	Chhattisgarh	Rural	Lower middle income	Cross-sectional	Seroprevalence	1	0	0	0	1	0	0	0	0	0	Serum (920)	Yes	RBT	Yes	0	N/A	Serum	Insufficient information	Insufficient information	Yes/Insufficient information	Insufficient information	0	N/A	N/A	N/A	0	N/A	0	N/A	N/A	N/A	0	N/A	N/A	0	N/A	N/A	0
#1041 - Awah-Ndukum 2018	2018	Veterinary Medicine International	Seroprevalence and Associated Risk Factors of Brucellosis among Indigenous Cattle in the Adamawa and North Regions of Cameroon	Africa	Central	Cameroon	Adamawa, North	Rural	Lower middle income	Cross-sectional	Seroprevalence	1	0	0	0	1	0	0	0	0	0	Serum (1,031)	Yes	RBT	Yes	0	N/A	Serum	IDVet - sLPS	Anti-ruminant-IgG-HRP conjugate	Yes/Yes	No	0	N/A	N/A	N/A	0	N/A	0	N/A	N/A	N/A	0	N/A	N/A	0	N/A	N/A	0
#12599 - Din 2013	2013	Journal of Animal and Plant Sciences	A study on the seroprevalence of brucellosis in human and goat populations of district Bhimber, Azad Jammu and Kashmir	Asia	Indian subcontinent	Pakistan	Bhimber Azad Jmmu Kashmir	Rural	Lower middle income	Cross-sectional	Seroprevalence	1	0	0	0	0	0	0	1	0	0	Goat Serum (150)	Yes	RBT	Insufficient information	1	No	0	N/A	N/A	N/A	N/A	0	N/A	N/A	N/A	0	N/A	0	N/A	N/A	N/A	0	N/A	N/A	0	N/A	N/A	0
#1121 - Sonekar 2018	2018	Tropical Animal Health and Production	Brucellosis in migratory sheep flock from Maharashtra, India	Asia	Indian subcontinent	India	Maharashtra	Rural	Lower middle income	Cross-sectional; Isolate Typing	Seroprevalence; Isolate Typing	1	0	1	0	0	0	1	0	0	0	1. Serum = (157); 2. Vaginal Swab = (72)	Yes	RBT	No	0	N/A	Serum	sLPS	Insufficient information	Insufficient information	No	0	N/A	N/A	N/A	0	N/A	0	N/A	N/A	N/A	Isolate	Brucella genus: bcsp31 and IS711 Species: AMOS PCR	Yes/Yes	0	N/A	N/A	0
#371 - Tschopp 2021	2021	PLOS Neglected Tropical Diseases	Integrated human-animal sero-surveillance of Brucellosis in the pastoral Afar and Somali regions of Ethiopia	Africa	East	Ethiopia	Afar, Somali	Rural	Low income	Cross-sectional	Seroprevalence	1	0	0	0	1	0	1	1	0	0	1. Goat Serum (2,466); 3.Sheep Serum (856); 4. Cattle Serum (604)	Yes	0	N/A	0	N/A	Serum	Svanovir i-ELISA	Insufficient information	Yes/Insufficient information	No	Serum	Svanovir c-ELISA/sLPS	Yes/Yes	No	0	N/A	LFA	Insufficient information	N/A	N/A	0	N/A	N/A	0	N/A	N/A	0
#2431 - Jackson 2007	2007	Veterinary Record	Survey of the seroprevalence of brucellosis in ruminants in Tajikistan.	Asia	Central	Tajikistan	Republican Subordination, Khatlon	Rural	Lower middle income	Cross-sectional	Seroprevalence	1	0	0	0	1	0	1	1	0	0	1. Cattle Serum (620); 2. Sheep Serum (6,238); 3. Goat Serum (6,767)	Yes	RBT	Yes	0	N/A	Serum	sLPS	Anti-bovine IgG HRP conjugate	Yes/Yes	Yes	Serum	sLPS	Yes/Yes	Yes	0	N/A	0	N/A	N/A	N/A	0	N/A	N/A	0	N/A	N/A	0
#6094 - Ayala 2019	2019	Genetics and Molecular Research	Detection of brucella abortus DNA in the reproductive tract of buffalo (Bubalus bubalis) cows	The Americas	South	Brazil	Pará	Rural	Upper middle income	Isolate Typing	Isolate Typing	0	1	0	0	0	1	0	0	0	0	Perivaginal lymph node, uterine tissue	Yes	0	N/A	0	N/A	0	N/A	N/A	N/A	N/A	0	N/A	N/A	N/A	0	N/A	0	N/A	N/A	N/A	Tissues	Brucella genus: IS711	Yes/Yes	0	N/A	N/A	Sequencing
#1083 - KothalawalaKAC 2017	2017	Preventive Veterinary Medicine	Association of farmers’ socio-economics with bovine brucellosis epidemiology in the dry zone of Sri Lanka	Asia	Islands	Sri Lanka	Dry zone	Rural	Lower middle income	Cross-sectional	Seroprevalence	1	0	0	0	1	0	0	0	0	0	Serum (1,153)	Yes	RBT	Yes	0	N/A	0	N/A	N/A	N/A	N/A	Serum	Svanovir c-ELISA/sLPS	Yes/Yes	No	0	N/A	0	N/A	N/A	N/A	0	N/A	N/A	0	N/A	N/A	0
#6870 - Caine 2017	2017	Asian Pacific Journal of Tropical Disease	Molecular characterization of Brucella species in cattle, sheep and goats obtained from selected municipalities in the Eastern Cape, South Africa	Africa	South	South Africa	Eastern Cape	Rural	Upper middle income	Isolate Typing	Isolate Typing	0	1	1	0	1	0	1	1	0	0	Milk, blood, lymph nodes	Yes	0	N/A	0	N/A	0	N/A	N/A	N/A	N/A	0	N/A	N/A	N/A	0	N/A	0	N/A	N/A	N/A	Isolate	Brucella genus: Bru gene Species: AMOS PCR	Yes/No	0	N/A	N/A	0
#785 - Islam 2019	2019	Veterinary Medicine and Science	First isolation, identification and genetic characterization of Brucella abortus biovar 3 from dairy cattle in Bangladesh.	Asia	Indian subcontinent	Bangladesh	Mymensingh, Dhaka, Gazipur, Jamalpur, Dinajpur	Rural	Lower middle income	Isolate Typing	Isolate Typing	0	1	0	0	1	0	0	0	0	0	Uterine discharge, vaginal swab, fetal stomach content	Yes	0	N/A	0	N/A	0	N/A	N/A	N/A	N/A	0	N/A	N/A	N/A	0	N/A	0	N/A	N/A	N/A	Isolate	Brucella genus: 16S Species: AMOS	Yes/Yes	0	N/A	N/A	0
#8136 - Borba 2013	2013	Preventive Veterinary Medicine	Prevalence and risk-mapping of bovine brucellosis in Maranhão State, Brazil	The Americas	South	Brazil	Maranhão	Rural	Upper middle income	Cross-sectional	Seroprevalence	1	0	0	0	1	0	0	0	0	0	Serum (6,779)	Yes	RBT	Insufficient information	0	N/A	0	N/A	N/A	N/A	N/A	0	N/A	N/A	N/A	0	N/A	2-ME	Insufficient information	N/A	N/A	0	N/A	N/A	0	N/A	N/A	0
#894 - Ndazigaruye 2018	2018	Journal of the South African Veterinary Association	Prevalence and risk factors for brucellosis seropositivity in cattle in Nyagatare District, Eastern Province, Rwanda.	Africa	East	Rwanda	Nyagatare District	Rural	Low income	Cross-sectional	Seroprevalence	1	0	0	0	1	0	0	0	0	0	Serum (604)	Yes	RBT	Yes	0	N/A	0	N/A	N/A	N/A	N/A	0	N/A	N/A	N/A	0	N/A	0	N/A	N/A	N/A	0	N/A	N/A	0	N/A	N/A	0
#1285 - Barkallah 2017	2017	Tropical Animal Health and Production	A mixed methods study of ruminant brucellosis in central-eastern Tunisia	Africa	North	Tunisia	Central-eastern	Rural	Lower middle income	Cross-sectional; Tissue PCR	Seroprevalence; Tissue PCR	1	1	1	0	1	0	1	0	0	1	1. Cattle Serum (214); 2. Sheep Serum (164); 3. Cattle Vaginal Swab (214); 4. Sheep Vaginal Swab (164); 5. Cattle Milk (214); 6. Sheep Milk (214)	Yes	RBT	Yes	0	N/A	Serum	IDVet - sLPS	Anti-multi-species-IgG-HRP conjugate	Yes/Yes	No	0	N/A	N/A	N/A	0	N/A	0	N/A	N/A	N/A	0	N/A	N/A	Blood, Vaginal Swab, Milk	Brucella genus: IS711	No/Yes	0
#2095 - Abubakar 2010	2010	Transboundary and Emerging Diseases	Serological Evidence of Brucella abortus Prevalence in Punjab Province, Pakistan – A Cross-Sectional Study	Asia	Indian subcontinent	Pakistan	Punjab	Rural	Lower middle income	Cross-sectional	Seroprevalence	1	0	0	0	1	1	0	0	0	0	1. Cattle Serum (336); 2. Buffalo Serum (336)	Yes	RBT	Insufficient information	0	N/A	0	N/A	N/A	N/A	N/A	Serum	Svanovir c-ELISA/sLPS	Yes/Yes	No	0	N/A	0	N/A	N/A	N/A	0	N/A	N/A	0	N/A	N/A	0
#41 - Robi 2023	2023	Heliyon	Herd and animal level seroprevalence and associated risk factors of bovine brucellosis in different agro-ecologies of southwest Ethiopia	Africa	East	Ethiopia	Bench-Sheko, West Omo	Rural	Low income	Cross-sectional	Seroprevalence	1	0	0	0	1	0	0	0	0	0	Serum (461)	Yes	RBT	Yes	0	N/A	0	N/A	N/A	N/A	N/A	0	N/A	N/A	N/A	1	Yes	0	N/A	N/A	N/A	0	N/A	N/A	0	N/A	N/A	0
#3009 - Omer 2000	2000	Preventive Veterinary Medicine	Risk factors for Brucella spp. infection in dairy cattle farms in Asmara, State of Eritrea	Africa	East	Eritrea	Asmara	Rural	Low income	Cross-sectional	Seroprevalence	1	0	0	0	1	0	0	0	0	0	Serum (1,294)	Yes	RBT	Insufficient information	0	N/A	0	N/A	N/A	N/A	N/A	0	N/A	N/A	N/A	1	Yes	0	N/A	N/A	N/A	0	N/A	N/A	0	N/A	N/A	0
#1372 - LinderotdeCardona 2016	2016	Tropical Animal Health and Production	First results on small ruminant brucellosis and tuberculosis and caprine arthritis-encephalitis in El Salvador.	The Americas	Central	El Salvador	Regions I–III	Rural	Lower middle income	Cross-sectional	Seroprevalence	1	0	0	0	0	0	1	1	0	0	1. Goat Serum (335); 2. Sheep Serum (396)	Yes	mRBT	Yes	0	N/A	Serum	IDEXX CHEKIT - sLPS	Insufficient information	Yes/Insufficient information	Insufficient information	0	N/A	N/A	N/A	0	N/A	0	N/A	N/A	N/A	0	N/A	N/A	0	N/A	N/A	0
#6470 - Yesilmen 2018	2018	Acta Veterinaria	Diagnosis of q fever and brucellosis in aborted ovine fetuses by microbiological, pathological and immunohistochemical methods	Asia	Middle East	Turkey	Diyarbak	Urban	Upper middle income	Isolate Typing	Isolate Typing	0	0	1	0	0	0	1	0	0	0	Aborted foetus liver and lung	Yes	0	N/A	0	N/A	0	N/A	N/A	N/A	N/A	0	N/A	N/A	N/A	0	N/A	0	N/A	N/A	N/A	0	N/A	N/A	0	N/A	N/A	MS
#901 - Olufemi 2018	2018	Journal of Pathogens	Seroprevalence of Brucellosis and Associated Risk Factors among Indigenous Breeds of Goats in Wukari, Taraba State, Nigeria	Africa	West	Nigeria	Wukari	Rural	Lower middle income	Cross-sectional	Seroprevalence	1	0	0	0	0	0	0	1	0	0	Serum (386)	Yes	RBT	Yes	0	N/A	0	N/A	N/A	N/A	N/A	0	N/A	N/A	N/A	0	N/A	0	N/A	N/A	N/A	0	N/A	N/A	0	N/A	N/A	0
#5927 - Priyanka 2019	2019	International Journal of Applied Research in Veterinary Medicine	MALDI-TOF mass spectrometry based identification of brucella abortus in bovines of Western Rajasthan	Asia	Indian subcontinent	India	Rajasthan	Rural	Lower middle income	Isolate Typing	Isolate Typing	0	1	0	0	1	1	0	0	0	0	1. Cattle Vaginal Swab; 2. Buffalo Vaginal Swab	Yes	0	N/A	0	N/A	0	N/A	N/A	N/A	N/A	0	N/A	N/A	N/A	0	N/A	0	N/A	N/A	N/A	Isolate	Species: Bruce Ladder	Yes/Yes	Isolate	Brucella genus: IS711 and B4-B5 primers	Yes/No	MS
#6224 - Morrell 2019	2019	Livestock Diseases	Current trends in bovine abortion in Argentina	The Americas	South	Argentina	Argentina	Rural	Upper middle income	Tissue PCR	Tissue PCR	0	1	0	0	1	0	0	0	0	0	Fetus Lung and abomasal contents	Yes	0	N/A	0	N/A	0	N/A	N/A	N/A	N/A	0	N/A	N/A	N/A	0	N/A	0	N/A	N/A	N/A	Tissues	Brucella genus: IS711	Yes/Yes	0	N/A	N/A	0
#7283 - Furtado 2015	2015	PLOS One	Serosurvey of Smooth Brucella, Leptospira spp. and Toxoplasma gondii in Free-Ranging Jaguars (Panthera onca) and Domestic Animals from Brazil	The Americas	South	Brazil	Emas National Park, Pantanal, Cantao State Park	Rural	Upper middle income	Cross-sectional	Seroprevalence	1	0	0	0	1	0	0	0	0	0	Serum (465)	Yes	RBT	Insufficient information	0	N/A	0	N/A	N/A	N/A	N/A	0	N/A	N/A	N/A	0	N/A	0	N/A	N/A	N/A	0	N/A	N/A	0	N/A	N/A	0
#5930 - Ozturk 2019	2019	Ankara Üniversitesi Veteriner Fakültesi Dergisi	Identification of bacteria isolated from dairy goats with subclinical mastitis and investigation of methicillin and vancomycin resistant Staphylococcus aureus strains	Asia	Middle East	Turkey	Burdur	Urban	Upper middle income	Isolate Typing	Isolate Typing	0	0	1	0	0	0	0	1	0	0	Milk	Yes	0	N/A	0	N/A	0	N/A	N/A	N/A	N/A	0	N/A	N/A	N/A	0	N/A	0	N/A	N/A	N/A	0	N/A	N/A	0	N/A	N/A	0
#230 - Katsiolis 2022	2022	Tropical Animal Health and Production	Molecular detection of Brucella spp. in ruminant herds in Greece	Europe	South	Greece	Greece	Rural	High income	Tissue PCR	Tissue PCR	0	1	1	0	1	0	1	1	0	0	1. Sheep fetus liver, placenta; 2. Goat fetus (stomach contents, liver); 3. Cattle fetus (stomach contents, liver, spleen), placenta	Yes	0	N/A	0	N/A	0	N/A	N/A	N/A	N/A	0	N/A	N/A	N/A	0	N/A	0	N/A	N/A	N/A	Tissues	Newly designed primers	Yes/Yes	0	N/A	N/A	0
#9151 - Yildiz 2009	2009	Veterinary Parasitology	Seroprevalence of Neospora caninum in dairy cattle ranches with high abortion rate: Special emphasis to serologic co-existence with Toxoplasma gondii, Brucella abortus and Listeria monocytogenes	Asia	Middle East	Turkey	Kirikkale, Izmir, Tokat	Rural	Upper middle income	Cross-sectional	Seroprevalence	1	0	0	0	1	0	0	0	0	0	Serum (557)	Yes	0	N/A	0	N/A	0	N/A	N/A	N/A	N/A	0	N/A	N/A	N/A	0	N/A	MAT	Insufficient information	N/A	N/A	0	N/A	N/A	0	N/A	N/A	0
#745 - Singh 2020	2020	Tropical Animal Health and Production	Multilocus variable number tandem repeat analysis (MLVA)-typing of Brucella abortus isolates of India reveals limited genetic diversity	Asia	Indian subcontinent	India	Jammu	Rural	Lower middle income	Isolate Typing	Isolate Typing	0	1	0	0	0	0	0	0	0	0	Vaginal Swab, Milk	Yes	0	N/A	0	N/A	0	N/A	N/A	N/A	N/A	0	N/A	N/A	N/A	0	N/A	0	N/A	N/A	N/A	Isolate	Brucella genus: bcsp31 (B. abortus specific)	Yes/Yes	0	N/A	N/A	0
#198 - deAraújoLCSDSC 2022	2022	Brazilian Journal of Veterinary Medicine	Bovine brucellosis seroprevalence and flow network analysis in slaughterhouses in the state of Ceará.	The Americas	South	Brazil	Ceará	Rural	Upper middle income	Cross-sectional	Seroprevalence	1	0	0	0	1	0	0	0	0	0	Serum (964)	Yes	BAPA	Insufficient information	0	N/A	0	N/A	N/A	N/A	N/A	0	N/A	N/A	N/A	1	Insufficient information	0	N/A	N/A	N/A	0	N/A	N/A	0	N/A	N/A	0
#2358 - Bayemi 2009	2009	Tropical Animal Health and Production	Prevalence of Brucella abortus antibodies in serum of Holstein cattle in Cameroon	Africa	Central	Cameroon	Cameroon	Rural	Lower middle income	Cross-sectional	Seroprevalence	1	0	0	0	1	0	0	0	0	0	Serum (266)	Yes	0	N/A	0	N/A	0	N/A	N/A	N/A	N/A	Serum	Svanovir c-ELISA/sLPS	Yes/Yes	No	0	N/A	0	N/A	N/A	N/A	0	N/A	N/A	0	N/A	N/A	0
#10894 - Hafshejani 2015	2015	Revue de Medecine Veterinaire	Molecular prevalence of Brucella abortus, Actinomyces pyogenes and Mycobacterium tuberculosis in reproductive organs of apparently healthy rams slaughtered in Iran	Asia	Middle East	Iran	Isfahan	Urban	Lower middle income	Tissue PCR	Tissue PCR	1	0	0	0	0	0	1	0	0	0	Testes/Epididymis	Yes	0	N/A	0	N/A	0	N/A	N/A	N/A	N/A	0	N/A	N/A	N/A	0	N/A	0	N/A	N/A	N/A	Tissues	Brucella genus: bcsp31	Yes/Yes	0	N/A	N/A	0
#761 - Kairu-Wanyoike 2019	2019	PLOS Neglected Tropical Diseases	Positive association between Brucella spp. seroprevalences in livestock and humans from a cross-sectional study in Garissa and Tana River Counties, Kenya.	Africa	East	Kenya	Garissa County, Tana River County	Rural	Lower middle income	Cross-sectional	Seroprevalence	1	0	0	0	1	0	1	1	0	0	1. Cattle Serum (441); 2. Sheep Serum (623); 3. Goat Serum (961)	Yes	0	N/A	0	N/A	0	N/A	N/A	N/A	N/A	Serum	Svanovir c-ELISA/sLPS	Yes/Yes	No	0	N/A	0	N/A	N/A	N/A	0	N/A	N/A	0	N/A	N/A	0
#4164 - Ozcelik 2023	2023	PLOS Neglected Tropical Diseases	Seroprevalence and associated risk factors of brucellosis, Rift Valley fever and Q fever among settled and mobile agro-pastoralist communities and their livestock in Chad	Africa	Central	Chad	Yao, Danamadji	Rural	Low income	Cross-sectional	Seroprevalence	1	0	0	0	1	0	1	1	0	0	1. Cattle Serum (388); 3. Sheep Serum (369); 4. Goat Serum (155)	Yes	RBT	Insufficient information	0	N/A	0	N/A	N/A	N/A	N/A	0	N/A	N/A	N/A	0	N/A	0	N/A	N/A	N/A	0	N/A	N/A	0	N/A	N/A	0
#1282 - El-Diasty 2016	2016	Vector-Borne and Zoonotic Diseases	Seroprevalence of Brucella spp. in Cattle, Molecular Characterization in Milk, and the Analysis of Associated Risk Factors with Seroprevalence in Humans, Egypt.	Africa	North	Egypt	Sharkia	Both	Lower middle income	Cross-sectional; Tissue PCR	Seroprevalence	1	1	0	0	1	0	0	0	0	1	1. Cattle Serum (143); 2. Milk (50)	Yes	BPAT and RBT	Insufficient information	1	Insufficient information	0	N/A	N/A	N/A	N/A	0	N/A	N/A	N/A	0	N/A	0	N/A	N/A	N/A	Milk	Brucella genus: IS711	Yes/Yes	0	N/A	N/A	0
#1730 - Dean 2013 - 1	2013	PLOS One	Epidemiology of brucellosis and q Fever in linked human and animal populations in northern togo.	Africa	West	Togo	North	Rural	Low income	Cross-sectional; Isolate Typing	Seroprevalence; Isolate Typing	1	1	0	0	1	0	1	1	0	0	1. Cattle Serum (596); 2. Sheep Serum (465); 3. Goat Serum (221); 4. Cattle Hygroma Fluid	Yes	RBT and mRBT	Yes	0	N/A	Serum	IDEXX CHEKIT - sLPS	Insufficient information	Yes/Insufficient information	No	0	N/A	N/A	N/A	0	N/A	0	N/A	N/A	N/A	0	N/A	N/A	Isolate	Brucella genus: IS711	Yes/Yes	0
#1730 - Dean 2013 - 2	2013	PLOS One	Epidemiology of brucellosis and q Fever in linked human and animal populations in northern togo.	Africa	West	Burkina Faso	Burkina Faso	Rural	Low income	Cross-sectional	Seroprevalence	1	0	0	0	1	0	0	0	0	0	Serum (464)	Yes	RBT and mRBT	Yes	0	N/A	Serum	IDEXX CHEKIT - sLPS	Insufficient information	Yes/Insufficient information	No	0	N/A	N/A	N/A	0	N/A	0	N/A	N/A	N/A	0	N/A	N/A	0	N/A	N/A	0
#473 - Lounes 2021	2021	Veterinary Microbiology	Identification, geographic distribution and risk factors of Brucella abortus and Brucella melitensis infection in cattle in Algeria	Africa	North	Algeria	Algeria	Both	Lower middle income	Isolate Typing	Isolate Typing	0	1	1	0	1	0	0	0	0	0	Milk (109); Lymph Node (98)	Yes	0	N/A	0	N/A	0	N/A	N/A	N/A	N/A	0	N/A	N/A	N/A	0	N/A	0	N/A	N/A	N/A	Isolate	Brucella genus: bcsp31 and IS711 Species: Bruce Ladder	Yes/Yes	0	N/A	N/A	MS
#12535 - Verma 2000	2000	Veterinarski Arhiv	Abortions and infertility in domestic livestock due to brucellosis in Himachal Pradesh, India	Asia	Indian subcontinent	India	Himachal Pradesh	Rural	Lower middle income	Isolate Typing	Isolate Typing	0	1	1	0	1	0	1	0	0	0	1. Cow abortion; 2. Sheep abortion	Yes	0	N/A	0	N/A	0	N/A	N/A	N/A	N/A	0	N/A	N/A	N/A	0	N/A	0	N/A	N/A	N/A	0	N/A	N/A	0	N/A	N/A	0
#1524 - Gumaa 2014	2014	Revue Scientifique et Technique	Seroprevalence of brucellosis in sheep and isolation of Brucella abortus biovar 6 in Kassala State, Eastern Sudan	Africa	North	Sudan	Kassala State	Rural	Low income	Cross-sectional; Isolate Typing	Seroprevalence; Isolate Typing	1	1	0	0	0	0	1	0	0	0	1. Serum (2,005); 2. Purulent pyometra	Yes	RBT and mRBT	Yes	0	N/A	0	N/A	N/A	N/A	N/A	0	N/A	N/A	N/A	0	N/A	0	N/A	N/A	N/A	0	N/A	N/A	0	N/A	N/A	0
#12769 - Lone 2013	2013	Veterinary World	Seroprevalence of brucellosis in sheep of organized and unorganized sector of Kashmir valley	Asia	Indian subcontinent	India	Kashmir valley	Rural	Lower middle income	Cross-sectional	Seroprevalence	1	0	0	0	0	0	1	0	0	0	Serum (6,615)	Yes	RBT	Insufficient information	STAT	No	0	N/A	N/A	N/A	N/A	0	N/A	N/A	N/A	0	N/A	0	N/A	N/A	N/A	0	N/A	N/A	0	N/A	N/A	0
#10791 - Luna 2016	2016	Journal of Applied Research in Veterinary Medicine	Molecular Detection of Brucella Species in Ecuador	The Americas	South	Ecuador	Ecuador	Both	Upper middle income	Tissue PCR	Tissue PCR	0	1	1	1	0	0	0	1	0	0	Inguinal lymph nodes	Yes	0	N/A	0	N/A	0	N/A	N/A	N/A	N/A	0	N/A	N/A	N/A	0	N/A	0	N/A	N/A	N/A	Tissues	Brucella genus: bcsp31 Species: AMOS PCR	Yes/Yes	0	N/A	N/A	0
#1213 - Lindahl-Rajala 2017	2017	PLOS Neglected Tropical Diseases	Detection and characterization of Brucella spp. in bovine milk in small-scale urban and peri-urban farming in Tajikistan.	Asia	Central	Tajikistan	Dushanbe	Urban	Lower middle income	Cross-sectional; Tissue PCR	Seroprevalence; Tissue PCR	1	1	0	0	1	0	0	0	0	1	Milk (564)	Yes	0	N/A	0	N/A	Milk	Insufficient information	Insufficient information	Insufficient information	No	Milk	Insufficient information	Insufficient information	No	0	N/A	0	N/A	N/A	N/A	Milk	Brucella genus: IS711	Yes/Yes	0	N/A	N/A	0
#8017 - Singh 2013	2013	The Scientific World Journal	16S rRNA and omp31 gene based molecular characterization of field strains of B. melitensis from aborted foetus of goats in India	Asia	Indian subcontinent	India	India	Both	Lower middle income	Isolate Typing	Isolate Typing	0	0	1	0	0	0	0	1	0	0	Fetal membrane; Fetal stomach content; Vaginal swabs	Yes	0	N/A	0	N/A	0	N/A	N/A	N/A	N/A	0	N/A	N/A	N/A	0	N/A	0	N/A	N/A	N/A	Isolate	Brucella genus: 16S and omp31	Yes/No	0	N/A	N/A	0
#11028 - Buyukcangaz 2009	2009	Turkish Journal of Veterinary & Animal Sciences	Isolation and biotyping of Brucella melitensis from aborted sheep and goat fetuses	Asia	Middle East	Turkey	Bursa	Urban	Upper middle income	Isolate Typing	Isolate Typing	0	0	1	0	0	0	1	1	0	0	1. Sheep fetus lung, spleen, heart, liver, abomasum contents; 2. Goat fetus lung, spleen, heart, liver, abomasum contents	Yes	0	N/A	0	N/A	0	N/A	N/A	N/A	N/A	0	N/A	N/A	N/A	0	N/A	0	N/A	N/A	N/A	0	N/A	N/A	0	N/A	N/A	0
#789 - Kolo 2019	2019	Veterinary Medicine and Science	Seroprevalence and characterization of Brucella species in cattle slaughtered at Gauteng abattoirs, South Africa.	Africa	South	South Africa	Gauteng	Rural	Upper middle income	Cross-sectional; Isolate Typing	Seroprevalence; Isolate Typing	1	1	1	0	1	0	0	0	0	0	Blood (200), Lymph Nodes	Yes	RBT	Yes	0	N/A	Serum	IDEXX CHEKIT - sLPS	Insufficient information	Yes/Insufficient information	No	0	N/A	N/A	N/A	1	Yes	0	N/A	N/A	N/A	Isolate	Brucella genus: 16S Species: AMOS and Bruce Ladder	Yes/Yes	0	N/A	N/A	0
#12177 - Adugna 2013	2013	Revue Scientifique et Technique	Seroepidemiological survey of bovine brucellosis in cattle under a traditional production system western Ethiopia	Africa	East	Ethiopia	Benishangul Gumuz	Rural	Low income	Cross-sectional	Seroprevalence	1	0	0	0	1	0	0	0	0	0	Serum (1,152)	Yes	RBT	Yes	0	N/A	0	N/A	N/A	N/A	N/A	0	N/A	N/A	N/A	1	Yes	0	N/A	N/A	N/A	0	N/A	N/A	0	N/A	N/A	0
#13404 - Aloto 2022	2022	Small Ruminant Research	Sero-epidemiology of brucellosis in small ruminants, and herder's knowledge and risky practices in southern Ethiopia	Africa	East	Ethiopia	Southern	Both	Low income	Cross-sectional	Seroprevalence	1	0	0	0	0	0	1	1	0	0	1. Sheep Serum (179); 2. Goat Serum (609)	Yes	RBT	No	0	N/A	0	N/A	N/A	N/A	N/A	0	N/A	N/A	N/A	1	Yes	0	N/A	N/A	N/A	0	N/A	N/A	0	N/A	N/A	0
#2800 - Al-Talafhah 2003	2023	Preventive Veterinary Medicine	Epidemiology of ovine brucellosis in Awassi sheep in Northern Jordan.	Asia	Middle East	Jordan	Northern	Urban	Upper middle income	Cross-sectional; Isolate Typing	Seroprevalence; Isolate Typing	1	0	1	0	0	0	1	1	0	0	Serum (602); Aborted fetus lung, liver, spleen, cotyledons	Yes	RBT	Yes	0	N/A	Serum	JOVAC	Insufficient information	Insufficient information	No	0	N/A	N/A	N/A	0	N/A	0	N/A	N/A	N/A	0	N/A	N/A	0	N/A	N/A	0
#2048 - Megersa 2011	2011	Acta Veterinaria Scandinavica	Cattle brucellosis in traditional livestock husbandry practice in Southern and Eastern Ethiopia, and its zoonotic implication.	Africa	East	Ethiopia	Southern, Eastern	Rural	Low income	Cross-sectional	Seroprevalence	1	0	0	0	1	0	0	0	0	0	Serum (1,623)	Yes	RBT	Yes	0	N/A	0	N/A	N/A	N/A	N/A	0	N/A	N/A	N/A	1	Yes	0	N/A	N/A	N/A	0	N/A	N/A	0	N/A	N/A	0
#1870 - Mai 2012	2012	BMC Veterinary Research	A large seroprevalence survey of brucellosis in cattle herds under diverse production systems in northern Nigeria.	Africa	West	Nigeria	Kaduna, Kano, Adamawa	Rural	Lower middle income	Cross-sectional	Seroprevalence	1	0	0	0	1	0	0	0	0	0	Serum (4,745)	Yes	RBT	Yes	0	N/A	0	N/A	N/A	N/A	N/A	Serum	COMPELISA (APHA)	Yes/Yes	No	0	N/A	0	N/A	N/A	N/A	0	N/A	N/A	0	N/A	N/A	0
#4194 - Khan 2017	2017	Pakistan Veterinary Journal	Molecular characterization of Brucella abortus and Brucella melitensis in cattle and humans at the North West of Pakistan	Asia	Indian subcontinent	Pakistan	Khyber Pakhtunkhwa	Rural	Lower middle income	Cross-sectional; Tissue PCR	Seroprevalence; Tissue PCR	1	1	1	0	1	0	0	0	0	0	Cattle Blood (200)	Yes	0	N/A	0	N/A	0	N/A	N/A	N/A	N/A	0	N/A	N/A	N/A	0	N/A	SPAT	Yes	N/A	N/A	Blood	Species: IS711 (B. abortus and B. melitensis specific)	No/Yes	0	N/A	N/A	0
#2146 - Bankole 2010	2010	Veterinary Record	Phenotypic and genotypic characterisation of Brucella strains isolated from cattle in the Gambia.	Africa	West	Gambia, The	Western Region	Rural	Low income	Cross-sectional; Isolate Typing	Seroprevalence; Isolate Typing	1	1	0	0	1	0	0	0	0	0	Serum (35); Hygroma Fluid (6)	Yes	RBT	Yes	0	N/A	Serum	Insufficient information	Insufficient information	No	No	0	N/A	N/A	N/A	0	N/A	0	N/A	N/A	N/A	0	N/A	N/A	0	N/A	N/A	0
#574 - Islam 2021	2021	Veterinary Medicine and Science	Seroprevalence and risk factors for bovine brucellosis in the Chittagong Metropolitan Area of Bangladesh.	Asia	Indian subcontinent	Bangladesh	Chittagong	Urban	Lower middle income	Cross-sectional	Seroprevalence	1	0	0	0	1	0	0	0	0	0	Serum (158)	Yes	RBT	No	0	N/A	0	N/A	N/A	N/A	N/A	Serum	Svanovir c-ELISA/sLPS	Yes/Yes	No	0	N/A	0	N/A	N/A	N/A	0	N/A	N/A	0	N/A	N/A	0
#10208 - Nawaz 2021	2021	Pakistan Journal of Zoology	Bovine and Caprine Brucellosis Detected by Milk Indirect ELISA and Milk Ring Test in Islamabad Capital Territory, Pakistan	Asia	Indian subcontinent	Pakistan	Islamabad	Urban	Lower middle income	Cross-sectional	Seroprevalence	1	0	0	0	0	1	0	1	0	1	1. Buffalo Milk (180); 2. Goat Milk (161)	Yes	0	N/A	0	N/A	Milk	IDVet - sLPS	Insufficient information	Yes/Yes	No	0	N/A	N/A	N/A	0	N/A	0	N/A	1	Yes	0	N/A	N/A	0	N/A	N/A	0
#362 - Shakuntala 2021	2021	Comparative Immunology, Microbiology and Infectious Diseases	Isolation and sero-genomo-epidemiological studies on Brucella infection in dairy cattle in Meghalaya, India.	Asia	Indian subcontinent	India	Meghalaya	Rural	Lower middle income	Cross-sectional; Isolate Typing	Seroprevalence; Isolate Typing	1	1	0	0	1	0	0	0	0	0	Serum (3,060); Blood (262); vaginal swab, uterine discharge, placenta, aborted foetus (94)	Yes	RBT	Yes	0	N/A	Serum	INgezim BRUCELLA BOVINA - sLPS	Anti-bovine HRP conjugate	Yes/Yes	No	0	N/A	N/A	N/A	0	N/A	0	N/A	N/A	N/A	Isolate	Brucella genus: bcsp31 Species: Bruce Ladder	Yes/Yes	0	N/A	N/A	0
#1104 - Khames 2017	2017	Veterinary Microbiology	The characterization of Brucella strains isolated from cattle in Algeria reveals the existence of a B. abortus lineage distinct from European and Sub-Saharan Africa strains.	Africa	North	Algeria	Center region	Rural	Lower middle income	Cross-sectional; Isolate Typing	Seroprevalence; Isolate Typing	1	1	1	0	1	0	0	0	0	0	Serum (225) Blood, Milk, Mammary lymph nodes, Retropharyngeal lymph nodes	Yes	RBT	Yes	0	N/A	0	N/A	N/A	N/A	N/A	0	N/A	N/A	N/A	1	Yes	Gel diffusion immunoprecipitation test with B. melitensis native hapten	Yes	N/A	N/A	Isolate	Species: Bruce Ladder and AMOS PCR	Yes/Yes	0	N/A	N/A	0
#1798 - Asmare 2013	2013	Acta Tropica	The status of bovine brucellosis in Ethiopia with special emphasis on exotic and cross bred cattle in dairy and breeding farms.	Africa	East	Ethiopia	Ethiopia	Both	Low income	Cross-sectional	Seroprevalence	1	0	0	0	1	0	0	0	0	0	Serum (2,334)	Yes	RBT	Yes	0	N/A	0	N/A	N/A	N/A	N/A	0	N/A	N/A	N/A	1	Yes	0	N/A	N/A	N/A	0	N/A	N/A	0	N/A	N/A	0
#11403 - Islam 2022	2022	Egyptian Journal of Veterinary Sciences	Seroepidemiological Analysis of Brucellosis in Goat and Household Animal Keepers of District Swat	Africa	North	Egypt	Swat	Rural	Lower middle income	Cross-sectional	Seroprevalence	1	0	0	0	0	0	0	1	0	0	Goat Serum (235)	Yes	RBT	Yes	0	N/A	Serum	IDVet - sLPS	Anti-multi-species-IgG-HRP conjugate	Yes/Yes	No	0	N/A	N/A	N/A	0	N/A	SPAT	No	N/A	N/A	0	N/A	N/A	0	N/A	N/A	0
#1605 - Ogugua 2014	2014	African Journal of Medicine and Medical Sciences	Seroprevalence and risk factors of brucellosis in goats in selected states in Nigeria and the public health implications.	Africa	West	Nigeria	Nigeria	Rural	Lower middle income	Cross-sectional	Seroprevalence	1	0	0	0	0	0	0	1	0	0	Serum (2,827)	Yes	RBT	No	0	N/A	0	N/A	N/A	N/A	N/A	Serum	COMPELISA (APHA)	Yes/Yes	Insufficient information	0	N/A	0	N/A	N/A	N/A	0	N/A	N/A	0	N/A	N/A	0
#509 - Khan 2020	2020	Frontiers in Veterinary Science	Seroprevalence and Molecular Identification of Brucella spp. in Bovines in Pakistan-Investigating Association With Risk Factors Using Machine Learning.	Asia	Indian subcontinent	Pakistan	Upper Punjab	Rural	Lower middle income	Cross-sectional; Tissue PCR	Seroprevalence; Tissue PCR	1	1	0	0	1	1	0	0	0	1	1. Cattle Serum (208); 2. Buffalo Serum (194); 3. Cattle Milk (107); 4. Buffalo Milk (69)	Yes	RBT	Insufficient information	0	N/A	Serum	IDEXX CHEKIT - sLPS	Insufficient information	Yes/Insufficient information	No	0	N/A	N/A	N/A	0	N/A	0	N/A	1	Yes	0	N/A	N/A	Serum, Milk	Species: Multiplex PCR (Probert et al., 2004)	No/Yes	0
#2137 - Ahmed 2010	2010	Eurosurveillance	Seroprevalence of brucellosis in animals and human populations in the western mountains region in Libya, December 2006-January 2008.	Africa	North	Libya	Western Region	Rural	Upper middle income	Cross-sectional	Seroprevalence	1	0	0	0	1	0	1	1	0	0	1. Cattle Serum (19); 2. Goat Serum (340); 3. Sheep Serum (188)	Yes	RBT	Insufficient information	0	N/A	0	N/A	N/A	N/A	N/A	0	N/A	N/A	N/A	0	N/A	0	N/A	N/A	N/A	0	N/A	N/A	0	N/A	N/A	0
#431 - Akoko 2021	2021	Nature Scientific Reports	Molecular epidemiology of Brucella species in mixed livestock-human ecosystems in Kenya	Africa	East	Kenya	Narok and Marsabit	Rural	Lower middle income	Cross-sectional; Tissue PCR	Seroprevalence; Tissue PCR	1	1	1	0	1	0	1	1	0	0	1. Cattle Serum (228); 2. Goat Serum (162); 3. Sheep Serum (158)	Yes	RBT	Yes	0	N/A	0	N/A	N/A	N/A	N/A	0	N/A	N/A	N/A	0	N/A	0	N/A	N/A	N/A	0	N/A	N/A	Serum	Brucella genus: IS711 and bcsp31 Species: Multiplex PCR (Probert et al., 2004)	No/Yes	0
#17 - Meena 2023	2023	Frontiers in Veterinary Science	Serological and molecular prevalence of Brucella spp. among livestock species in Rajasthan, India.	Asia	Indian subcontinent	India	Rajasthan	Rural	Lower middle income	Cross-sectional; Tissue PCR	Seroprevalence; Tissue PCR	1	0	0	0	1	1	1	1	0	0	1. Buffalo Blood (601); 2. Cattle Blood (1,086); 3. Goat Blood (865); 4. Sheep Blood (493)	Yes	RBT	Yes	0	N/A	Serum	PrioCHECK Brucella Antibody 2.0 ELISA - sLPS	Anti-bovine IgG HRP conjugate	Yes/Yes	No	0	N/A	N/A	N/A	0	N/A	0	N/A	N/A	N/A	0	N/A	N/A	0	N/A	N/A	0
#1527 - Rodríguez-Hidalgo 2015	2015	Frontiers in Public Health	Circulating Strains of Brucella abortus in Cattle in Santo Domingo De Los Tsáchilas Province - Ecuador.	The Americas	South	Ecuador	Santo Domingo De Los Tsáchilas Province	Both	Upper middle income	Isolate Typing	Isolate Typing	0	1	0	0	1	0	0	1	1	1	Blood (656)	Yes	RBT	Insufficient information	1	Yes	0	N/A	N/A	N/A	N/A	0	N/A	N/A	N/A	0	N/A	0	N/A	N/A	N/A	Isolate	Brucella genus: IS711 Species: AMOS PCR	Yes/Yes	0	N/A	N/A	0
#1823 - Mamisashvili 2013	2013	Preventive Veterinary Medicine	Seroprevalence of brucellosis in livestock within three endemic regions of the country of Georgia.	Asia	Central	Georgia	Kakheti, Kvemo Kartli, Imereti	Rural	Upper middle income	Cross-sectional; Isolate Typing	Seroprevalence; Isolate Typing	1	1	1	0	1	0	1	1	0	1	1. Cattle Blood (5,190); 2. Cattle Milk (?); 3. Goat Blood (1,281); 4. Goat Milk (?); 5. Sheep Blood (3,613); 6. Sheep Milk (?)	Yes	RBT	Yes	0	N/A	0	N/A	N/A	N/A	N/A	0	N/A	N/A	N/A	0	N/A	0	N/A	N/A	N/A	Isolate	Brucella genus : Target 1 Species: AMOS PCR	Yes/Yes	0	N/A	N/A	0
#13450 - Dahourou 2023	2023	Scientific African	Prevalence and factors associated with brucellosis and tuberculosis in cattle from extensive husbandry systems in Sahel and Hauts-Bassins regions, Burkina Faso	Africa	West	Burkina Faso	Hauts-Bassins, Sahel	Rural	Low income	Cross-sectional	Seroprevalence	1	0	0	0	1	0	0	0	0	0	Serum (2,195)	Yes	RBT	Yes	0	N/A	0	N/A	N/A	N/A	N/A	0	N/A	N/A	N/A	0	N/A	0	N/A	N/A	N/A	0	N/A	N/A	0	N/A	N/A	0
#738 - Khan 2019	2019	Pathogens	Serological and Molecular Identification of Brucella spp. in Pigs from Cairo and Giza Governorates, Egypt	Africa	North	Egypt	Cairo, Giza	Urban	Lower middle income	Cross-sectional; Tissue PCR	Seroprevalence; Tissue PCR	1	0	1	1	0	0	0	0	1	0	Blood (331)	Yes	0	N/A	0	N/A	Serum	IDVet - sLPS	Anti-multi-species-IgG-HRP conjugate	Yes/Yes	No	Serum	Svanovir c-ELISA/sLPS	Yes/Yes	No	0	N/A	0	N/A	N/A	N/A	0	N/A	N/A	Blood	Species: Multiplex PCR (Probert et al., 2004)	No/Yes	0
#82 - DebNath 2023	2023	Veterinary Medicine and Science	Sero-prevalence and risk factors associated with brucellosis in dairy cattle of Sylhet District, Bangladesh: A cross-sectional study.	Asia	Indian subcontinent	Bangladesh	Sylhet District	Rural	Lower middle income	Cross-sectional	Seroprevalence	1	0	0	0	1	0	0	0	0	0	Serum (386)	Yes	RBT and BPAT	Yes	1	Yes	0	N/A	N/A	N/A	N/A	0	N/A	N/A	N/A	0	N/A	0	N/A	N/A	N/A	0	N/A	N/A	0	N/A	N/A	0
#7491 - Kabi 2015	2015	Preventive Veterinary Medicine	Spatial distribution of Brucella antibodies with reference to indigenous cattle populations among contrasting agro-ecological zones of Uganda	Africa	East	Uganda	Uganda	Rural	Low income	Cross-sectional	Seroprevalence	1	0	0	0	1	0	0	0	0	0	Serum (925)	Yes	0	N/A	0	N/A	Serum	Svanovir i-ELISA	Insufficient information	Yes/Insufficient information	No	Serum	Svanovir c-ELISA/sLPS	Yes/Yes	No	0	N/A	0	N/A	N/A	N/A	0	N/A	N/A	0	N/A	N/A	0
#482 - Ibrahim 2021	2021	PLOS Neglected Tropical Diseases	Sero-prevalence of brucellosis, Q-fever and Rift Valley fever in humans and livestock in Somali Region, Ethiopia.	Africa	East	Ethiopia	Somali Region	Rural	Low income	Cross-sectional	Seroprevalence	1	0	0	0	1	0	1	1	0	0	1. Cattle Serum (135); 2. Goat Serum (297); 3. Sheep Serum (269)	Yes	RBT	Yes	0	N/A	Serum	IDEXX CHEKIT - sLPS	Insufficient information	Yes/Insufficient information	No	0	N/A	N/A	N/A	0	N/A	0	N/A	N/A	N/A	0	N/A	N/A	0	N/A	N/A	0
#1093 - Sagamiko 2018	2018	Acta Tropica	Sero-prevalence of Bovine Brucellosis and associated risk factors in mbeya region, Southern highlands of Tanzania.	Africa	East	Tanzania	Mbeya region	Rural	Lower middle income	Cross-sectional	Seroprevalence	1	0	0	0	1	0	0	0	0	0	Serum (1,211)	Yes	RBT	Yes	0	N/A	0	N/A	N/A	N/A	N/A	Serum	Svanovir c-ELISA/sLPS	Yes/Yes	No	0	N/A	0	N/A	N/A	N/A	0	N/A	N/A	0	N/A	N/A	0
#85 - Mengele 2023	2023	Veterinary Sciences	The Status and Risk Factors of Brucellosis in Smallholder Dairy Cattle in Selected Regions of Tanzania	Africa	East	Tanzania	Arusha, Kilimanjaro, Tanga, Iringa, Njombe, Mbeya	Rural	Lower middle income	Cross-sectional	Seroprevalence	1	0	0	0	1	0	0	0	0	0	Serum (2,048)	Yes	0	N/A	0	N/A	0	N/A	N/A	N/A	N/A	Serum	COMPELISA (APHA)	Yes/Yes	No	0	N/A	0	N/A	N/A	N/A	0	N/A	N/A	0	N/A	N/A	0
#2288 - Al-Majali 2009	2009	Journal of Veterinary Science	Seroprevalence and risk factors for bovine brucellosis in Jordan	Asia	Middle East	Jordan	Jordan	Rural	Upper middle income	Cross-sectional	Seroprevalence	1	0	0	0	1	0	0	0	0	0	Serum (671)	Yes	RBT	Insufficient information	0	N/A	Serum	JOVAC	Insufficient information	Insufficient information	No	0	N/A	N/A	N/A	0	N/A	0	N/A	N/A	N/A	0	N/A	N/A	0	N/A	N/A	0
#382 - Cadmus 2021	2021	PLOS One	Seroprevalence of brucellosis and Q fever infections amongst pastoralists and their cattle herds in Sokoto State, Nigeria.	Africa	West	Nigeria	Sokoto State	Rural	Lower middle income	Cross-sectional	Seroprevalence	1	0	0	0	1	0	0	0	0	0	Cattle Serum (366)	Yes	RBT	Yes	0	N/A	0	N/A	N/A	N/A	N/A	Serum	sLPS	Yes/Yes	No	0	N/A	0	N/A	N/A	N/A	0	N/A	N/A	0	N/A	N/A	0
#8774 - Ibrahim 2009	2010	Trop Anim Health Prod	Sero-prevalence of bovine brucellosis and its risk factors in Jimma zone of Oromia Region, South-western Ethiopia	Africa	East	Ethiopia	Jimma zone of Oromia Region. Four districts (Chora- Boter, Limu-Kosa, Sokoru and Dedo) and five towns (Jimma, Limu Genet, Sheki, Tolay and Motoso) of Jimma zone. From the pastoral area Defkella, Hasanuphe and Didibo Boroda villages were involved in the study.	Both	Low income	Cross-sectional	Seroprevalence	1	0	0	0	1	0	0	0	0	0	Serum (1,595)	Yes	RBT	Insufficient information	0	N/A	0	N/A	N/A	N/A	N/A	0	N/A	N/A	N/A	1	Yes	0	N/A	0	N/A	0	N/A	N/A	0	N/A	N/A	0
#11864 - Maadi 2011	2011	Pakistan Veterinary Journal	Prevalence of Brucellosis in Cattle in Urmia, Iran	Asia	Middle East	Iran	Urmia	Both	Lower middle income	Cross-sectional	Seroprevalence	1	0	0	0	1	0	0	0	0	1	Milk (338)	Yes	0	N/A	0	N/A	0	N/A	N/A	N/A	N/A	0	N/A	N/A	N/A	0	N/A	0	N/A	1	Insufficient information	0	N/A	N/A	0	N/A	N/A	0
#8226 - Martins 2012	2012	Tropical Animal Health and Production	Leptospirosis as the most frequent infectious disease impairing productivity in small ruminants in Rio de Janeiro, Brazil	The Americas	South	Brazil	Rio de Janeiro	Urban	Upper middle income	Cross-sectional	Seroprevalence	1	0	0	0	0	0	0	1	0	0	Serum (560)	Yes	RBT	Yes	0	N/A	0	N/A	N/A	N/A	N/A	0	N/A	N/A	N/A	0	N/A	2-ME	No	0	N/A	0	N/A	N/A	0	N/A	N/A	0
#2201 - HaileselassieMekonnen 2010	2010	Preventive Veterinary Medicine	Serological survey of bovine brucellosis in barka and arado breeds (Bos indicus) of Western Tigray, Ethiopia	Africa	East	Ethiopia	Western Tigray zone, North West Ethiopia	Rural	Low income	Cross-sectional	Seroprevalence	1	0	0	0	1	0	0	0	0	0	Serum (1,968)	Yes	RBT	Yes	0	N/A	0	N/A	N/A	N/A	N/A	0	N/A	N/A	N/A	1	Yes	0	N/A	0	N/A	0	N/A	N/A	0	N/A	N/A	0
#12564 - Asmare 2010	2010	African Journal of Agricultural Research	Brucellosis in extensive management system of Zebu cattle in Sidama Zone, Southern Ethiopia	Africa	East	Ethiopia	Sidama Zone, Southern Ethiopia	Both	Low income	Cross-sectional	Seroprevalence	1	0	0	0	1	0	0	0	0	0	Serum (1,627)	Yes	RBT	Yes	0	N/A	0	N/A	N/A	N/A	N/A	0	N/A	N/A	N/A	1	Insufficient information	0	N/A	0	N/A	0	N/A	N/A	0	N/A	N/A	0
#1316 - Pathak 2016	2016	Comparative Immunology, Microbiology and Infectious Diseases	Apparent seroprevalence, isolation and identification of risk factors for brucellosis among dairy cattle in Goa, India	Asia	Indian subcontinent	India	Goa	Both	Lower middle income	Cross-sectional	Seroprevalence	0	0	0	0	1	0	0	0	0	1	Serum, blood, milk, vaginal swabs, vaginal discharges, placental tissues and fetal tissues (296)	Yes	RBT	Yes	0	N/A	Serum	Insufficient information	Insufficient information	Insufficient information	Insufficient information	0	N/A	N/A	N/A	0	N/A	0	N/A	0	N/A	Isolate	Brucella genus: bcsp31 and IS711 Species: AMOS PCR	Yes/Yes	0	N/A	N/A	0
#6528 - Song 2018	2018	Indian Journal of Animal Research	Brucella infection in goats in Hubei province, China	Asia	East	China	Hubei province	Both	Upper middle income	Cross-sectional	Seroprevalence	1	0	0	0	0	0	0	1	0	0	Serum (2,007)	Yes	RBT	Yes	0	N/A	0	N/A	N/A	N/A	N/A	0	N/A	N/A	N/A	0	N/A	0	N/A	0	N/A	0	N/A	N/A	0	N/A	N/A	0
#7409 - Kaltungo 2015	2015	Asian Pacific Journal of Tropical Disease	Sero-prevalence of brucellosis in sheep in North Senatorial District of Kaduna State, Nigeria	Africa	West	Nigeria	North Senatorial District of Kaduna State	Both	Lower middle income	Cross-sectional	Seroprevalence	1	0	0	0	0	0	1	0	0	0	Serum (579)	Yes	RBT	Yes	1	No	0	N/A	N/A	N/A	N/A	0	N/A	N/A	N/A	0	N/A	LFA	No	0	N/A	0	N/A	N/A	0	N/A	N/A	0
#2123 - Spicić 2010	2010	Croatian Medical Jounal	Serological, bacteriological, and molecular diagnosis of brucellosis in domestic animals in Croatia.	Europe	East	Croatia	Zagreb, Split-Dalmatia county	Urban	High income	Cross-sectional	Seroprevalence	1	0	1	1	1	0	1	1	1	0	Serum. Cattle (42,785), sheep and goats (22,686), swine (28,520)	Yes	RBT	Yes	0	N/A	Serum	1. Chekit (Bommeli, Bern, Switzerland) 2. Brucella-Ab ELISA (SVANOVIR), 3. ELISA kit Ingezim Brucella Porcina (Ingenasa, Madrid, Spain)	1. Insufficient information 2. Insufficient information 3. Anti-pig IgG HRP conjugate	1. Insufficient information 2. Yes/Yes 3. Yes/Yes	No	Serum	Svanovir c-ELISA/sLPS	Yes/Yes	No	1	No	0	N/A	0	N/A	Isolate	Species: Bruce Ladder	Yes/Yes	0	N/A	N/A	0
#10759 - Abnaroodheleh 2021	2021	Small Ruminant Research	Seroprevalence of brucellosis and chlamydiosis in sheep and goats with history of abortion in Iran	Asia	Middle East	Iran	southern Iran, Fars province	Both	Lower middle income	Cross-sectional	Isolates	0	0	1	0	0	0	1	1	0	0	liver, abomasum, lungs, kidneys, spleen as well as placentas: sheep (20), goats (9)	Yes	RBT	Insufficient information	1	No	Serum	IDEXX CHEKIT - sLPS	Insufficient information	Yes/Insufficient information	No	0	N/A	N/A	N/A	0	N/A	2-ME	No	0	N/A	0	N/A	N/A	0	N/A	N/A	0
#10703 - Shafee 2012	2012	The Journal of Animal and Plant Sciences	SEROPREVALENCE OF BOVINE BRUCELLOSIS USING INDIRECT ELISA IN QUETTA BALOCHISTAN, PAKISTAN	Asia	Indian subcontinent	Pakistan	Quetta city, Balochistan	Urban	Lower middle income	Cross-sectional	Seroprevalence	1	0	0	0	1	1	0	0	0	0	Serum. Cattle (405), Buffalo (375)	Yes	RBT	Insufficient information	0	N/A	Serum	Svanovir i-ELISA	Insufficient information	Yes/Insufficient information	No	0	N/A	N/A	N/A	0	N/A	0	N/A	0	N/A	0	N/A	N/A	0	N/A	N/A	0
#1126 - Carbonero 2018	2018	Tropical Animal Health and Production	Seroprevalence and risk factors associated with Brucella seropositivity in dairy and mixed cattle herds from Ecuador	The Americas	South	Ecuador	Azuay, Chimborazo, Cotopaxi, Manabí, Pichincha, Santo Domingo, Tungurahua, and Zamora Chinchipe	Both	Upper middle income	Cross-sectional	Seroprevalence	1	0	0	0	1	0	0	0	0	0	Serum (2,666)	Yes	RBT	Insufficient information	0	N/A	0	N/A	N/A	N/A	N/A	Serum	INGEZIM BRUCELLA COMPAC - sLPS	Yes/Yes	No	0	N/A	0	N/A	0	N/A	0	N/A	N/A	0	N/A	N/A	0
#11859 - Jiwa 1996	1996	Preventive Veterinary Medicine	Bovine brucellosis serum agglutination test prevalence and breed disposition according to prevalent management systems in the Lake Victoria zone of Tanzania	Africa	East	Tanzania	Lake Victoria zone of Tanzania	Both	Lower middle income	Cross-sectional	Seroprevalence	1	0	0	0	1	0	0	0	0	0	Serum (13,078)	Yes	0	N/A	1	Yes	0	N/A	N/A	N/A	N/A	0	N/A	N/A	N/A	0	N/A	0	N/A	0	N/A	0	N/A	N/A	0	N/A	N/A	0
#3290 - Tounkara 1994	1994	Revue Scientifique et technique	Epidémiologie de la brucellose bovine au Mali : enquête sérologique et isolement des premières souches de Brucella abortus	Africa	West	Mali	Kayes, Koulikoro, Sikasso, Ségou, Mopti, Tombouctou	Both	Low income	Cross-sectional	Seroprevalence	1	1	0	0	1	0	0	0	0	0	Serum (1,000)	Yes	0	N/A	0	N/A	Serum	sLPS	Anti-bovine IgG HRP conjugate	Yes/Yes	No	0	N/A	N/A	N/A	0	N/A	0	N/A	0	N/A	0	N/A	N/A	0	N/A	N/A	0
#12527 - Karakurt 2023	2023	Pakistan Veterinary Journal	Immunohistochemical Investigation of TNF-α and IFN-γ Expressions in Sheep Fetuses with Brucellosis	Asia	Indian subcontinent	Pakistan	Undisclosed	Undefined	Lower middle income	Isolate typing	Isolates	0	0	1	0	0	0	1	0	0	0	Fetuses (114)	Yes	0	N/A	0	N/A	0	N/A	N/A	N/A	N/A	0	N/A	N/A	N/A	0	N/A	0	N/A	0	N/A	Isolate	Species: Bruce Ladder	Yes/Yes	0	N/A	N/A	0
#3534 - Bula 1987	1987	Revue Scientifique et technique	Dépistage de la brucellose bovine dans le Sud-Est du Zaïre par l'épreuve de fixation du complément	Africa	Central	Democratic Republic of Congo	Shaba and Kivu	Rural	Low income	Cross-sectional	Seroprevalence	1	0	0	0	1	0	0	0	0	0	Serum (674)	Yes	0	N/A	0	N/A	0	N/A	N/A	N/A	N/A	0	N/A	N/A	N/A	1	Yes	0	N/A	0	N/A	0	N/A	N/A	0	N/A	N/A	0
#3075 - Mainar-Jaime 1999	1999	Preventive Veterinary Medicine	Associations of veterinary services and farmer characteristics with the prevalences of brucellosis and border disease in small ruminants in Spain	Europe	South	Spain	Torrelaguna district	Rural	High income	Cross-sectional	Seroprevalence	1	0	0	0	0	0	1	1	0	0	Serum (537)	Yes	0	N/A	0	N/A	0	N/A	N/A	N/A	N/A	0	N/A	N/A	N/A	1	Yes	0	N/A	0	N/A	0	N/A	N/A	0	N/A	N/A	0
#6476 - MahdaviRoshan 2018	2018	Iranian Journal of Veterinary Research	Molecular detection of Brucella melitensis, Coxiella burnetii and Salmonella abortusovis in aborted fetuses of Baluchi sheep in Sistan region, south-eastern Iran	Asia	Middle East	Iran	Sistan region	Both	Lower middle income	Cross-sectional	Tissue PCR	0	0	1	0	0	0	1	0	0	0	Spleen and abomasum samples of aborted fetuses (78)	Yes	0	N/A	0	N/A	0	N/A	N/A	N/A	N/A	0	N/A	N/A	N/A	0	N/A	0	N/A	0	N/A	Tissues	Species: IS711 (B. melitensis specific)	Yes/Yes	0	N/A	N/A	0
#1759 - Konrad 2013	2013	Tropical Animal Health and Production	Detection of antibodies against Brucella abortus, Leptospira spp., and Apicomplexa protozoa in water buffaloes in the Northeast of Argentina.	The Americas	South	Argentina	Corrientes, Chaco and Formosa	Both	Upper middle income	Cross-sectional	Seroprevalence	1	0	0	0	0	1	0	0	0	0	Serum (500)	Yes	BPAT	Yes	0	N/A	0	N/A	N/A	N/A	N/A	0	N/A	N/A	N/A	0	N/A	FPA	Yes	0	N/A	0	N/A	N/A	0	N/A	N/A	0
#2636 - Amin 2005	2005	Journal of Veterinary Science	Prevalence of Brucella antibodies in sera of cows in Bangladesh.	Asia	Indian subcontinent	Bangladesh	Bangladesh Agricultural University and adjacent villages	Both	Lower middle income	Cross-sectional	Seroprevalence	1	0	0	0	1	0	0	0	0	0	Serum (120)	Yes	RBT and Plate agglutination test	Yes	1	No	0	N/A	N/A	N/A	N/A	0	N/A	N/A	N/A	0	N/A	0	N/A	0	N/A	0	N/A	N/A	0	N/A	N/A	0
#10740 - Unver 2006	2006	Revue de Medecine Veterinaire	Isolation, identification, and molecular characterization of Brucella melitensis from aborted sheep fetuses in Kars, Turkey	Asia	Middle East	Turkey	Kars center, Yalcinlar, Oguzlu, and Has Ciftlik in Kars province	Both	Upper middle income	Cross-sectional	Isolates	0	0	1	0	0	0	1	0	0	0	Aborted fetuses (37)	Yes	0	N/A	0	N/A	0	N/A	N/A	N/A	N/A	0	N/A	N/A	N/A	0	N/A	0	N/A	0	N/A	Isolate	Species: IS711 (B. melitensis specific)	Yes/Yes	0	N/A	N/A	0
#11540 - Matope 2023	2023	Veterinary Medicine and Science	Bovine brucellosis and tuberculosis at a livestock-wildlife interface in Zimbabwe: A nexus for amplification of a zoonosis or a myth?	Africa	East	Zimbabwe	Chiredzi district of the Southeast Lowveld (SEL) of Zimbabwe	Both	Lower middle income	Cross-sectional	Seroprevalence	1	0	0	0	1	0	0	0	0	0	Serum (1,068) Milk (398) Parotid, retropharyngeal, mandibular, prescapular, medial iliac and inguinal lymph nodes (141)	Yes	RBT	Yes	0	N/A	0	N/A	N/A	N/A	N/A	0	N/A	N/A	N/A	1	Yes	0	N/A	1	Yes	0	N/A	N/A	0	N/A	N/A	0
#3020 - Kubuafor 2000	2000	Acta Tropica	Seroprevalence of brucellosis in cattle and humans in the Akwapim-South district of Ghana: public health implications	Africa	West	Ghana	Akwapim South district, in the eastern region of Ghana	Both	Lower middle income	Cross-sectional	Seroprevalence	1	0	0	0	1	0	0	0	0	0	Serum (183)	Yes	RBT	Insufficient information	0	N/A	0	N/A	N/A	N/A	N/A	0	N/A	N/A	N/A	0	N/A	0	N/A	0	N/A	0	N/A	N/A	0	N/A	N/A	0
#11525 - Camacho 2015	2015	Revista Colombiana de Ciencias Pecuaria	Presence of IgG antibodies against reproductive infections in breeding bulls of Magdalena Medio, Colombia	The Americas	South	Colombia	Magdalena Medio	Rural	Upper middle income	Cross-sectional	Seroprevalence	1	0	0	0	1	0	0	0	0	0	Serum (174)	Yes	0	N/A	0	N/A	Serum	Svanovir i-ELISA	Insufficient information	Yes/Insufficient information	No	0	N/A	N/A	N/A	0	N/A	0	N/A	0	N/A	0	N/A	N/A	0	N/A	N/A	0
#10475 - Mubeen 2018	2018	Medycyna Weterynaryjna	Brucellosis in Mirpur, Azad Kashmir Pakistan: a livestock threat for neighboring zones	Asia	Indian subcontinent	Pakistan	Mirpur district of Azad Kashmir	Rural	Lower middle income	Cross-sectional	Seroprevalence	1	1	0	0	1	1	1	1	0	0	Serum. Cattle (90), Buffaloes (90), Sheep (90), Goats (90)	Yes	RBT	Yes	0	N/A	Serum	IDEXX CHEKIT - sLPS	Insufficient information	Yes/Insufficient information	No	0	N/A	N/A	N/A	0	N/A	0	N/A	0	N/A	0	N/A	N/A	Serum	Species: Multiplex PCR (Probert et al., 2004)	No/No	0
#2943 - Kabagambe 2001	2001	Preventive Veterinary Medicine	Risk factors for Brucella seropositivity in goat herds in eastern and western Uganda.	Africa	East	Uganda	Kumi, Soroti, Masaka, Mbarara, Ssembabule	Both	Low income	Cross-sectional	Seroprevalence	1	0	0	0	0	0	0	1	0	0	Serum (1,518)	Yes	RBT	Yes	1	No	0	N/A	N/A	N/A	N/A	0	N/A	N/A	N/A	0	N/A	0	N/A	0	N/A	0	N/A	N/A	0	N/A	N/A	0
#1581 - Wareth 2014	2014	The Journal of Infection in Developing Countries	Detection of Brucella melitensis in bovine milk and milk products from apparently healthy animals in Egypt by real-time PCR	Africa	North	Egypt	Menufiya, Qalyobia, and Sharkia governorates of the Delta region, Egypt	Both	Lower middle income	Cross-sectional	Seroprevalence	1	1	1	0	1	1	0	0	0	1	Milk. Cow (72), buffalo (128)	Yes	0	N/A	0	N/A	Serum	IDEXX CHEKIT - sLPS	Insufficient information	Yes/Insufficient information	No	0	N/A	N/A	N/A	0	N/A	0	N/A	0	N/A	0	N/A	N/A	Milk, cream, and yogurt samples	Brucella genus: bcsp31 Species: Multiplex PCR (Probert et al., 2004)	Yes/Yes	0
#475 - Mfune 2021	2021	International Journal of Environmental Research and Public Health	Seroprevalence of Bovine Brucellosis in Selected Districts of Zambia	Africa	East	Zambia	Namwala, Choma and Monze (Southern Province), Senanga (Western Province) and Lundazi (Eastern Province)	Both	Lower middle income	Cross-sectional	Seroprevalence	1	0	0	0	1	0	0	0	0	0	Serum (1,712)	Yes	RBT	Yes	0	N/A	0	N/A	N/A	N/A	N/A	Serum	INGEZIM BRUCELLA COMPAC - sLPS	Yes/Yes	No	0	N/A	0	N/A	0	N/A	0	N/A	N/A	0	N/A	N/A	0
#6145 - Amouei 2019	2019	PeerJ	Aetiology of livestock fetal mortality in Mazandaran province, Iran	Asia	Middle East	Iran	Mazandaran Province	Both	Lower middle income	Cross-sectional	Isolate Typing	1	0	0	0	1	0	1	1	0	0	Aborted fetuses. Sheep (57), cattle (9), goats (4)	Yes	0	N/A	0	N/A	0	N/A	N/A	N/A	N/A	0	N/A	N/A	N/A	0	N/A	0	N/A	0	N/A	Isolate	Species: AMOS PCR	Yes/Yes	0	N/A	N/A	0
#6051 - Al-Mmashhadany 2019	2019	Iraqi Journal of Veterinary Sciences	The significance of milk ring test for identifying brucella antibodies in cows and buffaloes' raw milk at Erbil governorate, Kurdistan region, Iraq	Asia	Middle East	Iraq	Erbil Governorate, Kurdistan Region, Iraq	Both	Upper middle income	Cross-sectional	Seroprevalence	1	0	0	0	1	1	0	0	0	1	Milk. Cow (130), Buffalo (80)	Yes	0	N/A	0	N/A	0	N/A	N/A	N/A	N/A	0	N/A	N/A	N/A	0	N/A	0	N/A	1	Yes	0	N/A	N/A	0	N/A	N/A	0
#448 - Negash 2021	2021	Veterinary Medicine International	Study on Seroprevalence and Associated Factors of Bovine Brucellosis in Selected Districts of Afar National Regional State, Afar, Ethiopia	Africa	East	Ethiopia	3 selected districts of Afar region: Dubti, Asaita, and Chifra	Rural	Low income	Cross-sectional	Seroprevalence	1	0	0	0	1	0	0	0	0	0	Serum (420)	Yes	RBT	Yes	0	N/A	0	N/A	N/A	N/A	N/A	0	N/A	N/A	N/A	1	Yes	0	N/A	0	N/A	0	N/A	N/A	0	N/A	N/A	0
#1060 - Katoch 2017	2017	Veterinary World	Seroprevalence of viral and bacterial diseases among the bovines in Himachal Pradesh, India	Asia	Indian subcontinent	India	Himachal Pradesh (Bilaspur, Kangra, Kinnaur, Lahul and Spiti, Mandi, Sirmour, and Solan)	Rural	Lower middle income	Cross-sectional	Seroprevalence	1	0	0	0	1	0	0	0	0	0	Serum (132)	Yes	0	N/A	0	N/A	Serum	Svanovir i-ELISA	Insufficient information	Yes/Insufficient information	No	0	N/A	N/A	N/A	0	N/A	0	N/A	0	N/A	0	N/A	N/A	0	N/A	N/A	0
#11545 - Sozmen 2004	2004	ACTA VETERINARIA BRNO	Immunohistochemical and Microbiological Detection of Brucella abortus in Aborted Bovine Fetuses	Asia	Middle East	Turkey	University of Kafkas, Kars	Urban	Upper middle income	Isolate Typing	Isolate Typing	0	1	0	0	1	0	0	0	0	0	Aborted fetuses (25)	Yes	0	N/A	0	N/A	0	N/A	N/A	N/A	N/A	0	N/A	N/A	N/A	0	N/A	0	N/A	0	N/A	0	N/A	N/A	0	N/A	N/A	0
#8297 - Yang 2012	2012	Acta Veterinaria Hungarica	SURVEY OF NINE ABORTIFACIENT INFECTIOUS AGENTS IN ABORTED BOVINE FETUSES FROM DAIRY FARMS IN BEIJING, CHINA, BY PCR	Asia	East	China	Beijing	Urban	Upper middle income	Cross-sectional	Isolates	0	1	0	0	1	0	0	0	0	0	Aborted fetuses (80) Placenta (2)	Yes	0	N/A	0	N/A	0	N/A	N/A	N/A	N/A	0	N/A	N/A	N/A	0	N/A	0	N/A	0	N/A	Tissues	Brucella genus: 16S	Yes/Yes	0	N/A	N/A	0
#289 - Elbehiry 2022	2022	PLOS ONE	Proteomics-based screening and antibiotic resistance assessment of clinical and subclinical Brucella species: An evolution of brucellosis infection control	Asia	Middle East	Saudi Arabia	Al-Qassim	Rural	High income	Cross-sectional	Seroprevalence; Isolate Typing	1	1	1	0	1	0	0	1	0	1	Blood: Cows (80), goats (40) Milk: Cows (80), goats (44) Vaginal swabs. Cows (80), goats (40)	Yes	RBT	Yes	0	N/A	0	N/A	N/A	N/A	N/A	Serum	Svanovir c-ELISA/sLPS	Yes/Yes	No	0	N/A	0	N/A	0	N/A	0	N/A	N/A	Isolate	Brucella genus: IS711	Yes/Yes	MS
#1728 - Chikweto 2013	2013	Tropical Biomedicine	Serologic detection of antibodies to Brucella spp. using a commercial ELISA in cattle in Grenada, West Indies	The Americas	Islands	Grenada	Not given	Undefined	Undefined	Cross-sectional	Seroprevalence	1	0	0	0	1	0	0	0	0	0	Serum (150)	Yes	0	N/A	0	N/A	0	N/A	N/A	N/A	N/A	Serum	Svanovir c-ELISA/sLPS	Yes/Yes	No	0	N/A	0	N/A	0	N/A	0	N/A	N/A	0	N/A	N/A	0
#712 - Ramadan 2019	2019	Pakistan Journal of Biological Sciences	Substantial Virulence Genes among Brucella melitensis Field Strains Isolated from Cattle in Egypt.	Africa	North	Egypt	Menoufia governorate	Both	Lower middle income	Cross-sectional	Seroprevalence	0	0	1	0	1	0	0	0	0	1	Serum (300) Milk + supra-mammary lymph nodes from seropositive animals (15)	Yes	RBT	Yes	0	N/A	0	N/A	N/A	N/A	N/A	0	N/A	N/A	N/A	1	Yes	0	N/A	0	N/A	Isolate	Brucella genus: bcsp31 Species: B. melitensis IS711	Yes/Yes	0	N/A	N/A	0
#130 - Naveena 2022	2022	Iranian Journal of Veterinary Research	Seroprevalence to common infectious abortifacient and infertility causing agents in the dairy herds of India	Asia	Indian subcontinent	India	Maharashtra, Gujarat, Andhra Pradesh, Telangana, Madhya Pradesh, Punjab	Both	Lower middle income	Cross-sectional	Seroprevalence	1	0	0	0	1	1	0	0	0	0	Serum. Buffalo (71), Cattle (1004)	Yes	0	N/A	0	N/A	Serum	IDEXX CHEKIT - sLPS	Insufficient information	Yes/Insufficient information	No	0	N/A	N/A	N/A	0	N/A	0	N/A	0	N/A	0	N/A	N/A	0	N/A	N/A	0
#1610 - Martínez 2014	2014	Veterinary Microbiology	Pheno- and genotyping of Brucella abortus biovar 5 isolated from a water buffalo (Bubalus bubalis) fetus: First case reported in the Americas	The Americas	South	Argentina	Formosa province	Both	Upper middle income	Isolate typing	Isolates	0	1	0	0	0	1	0	0	0	0	Abomasal fluid from aborted fetus (1)	Yes	0	N/A	0	N/A	0	N/A	N/A	N/A	N/A	0	N/A	N/A	N/A	0	N/A	0	N/A	0	N/A	Isolate	Brucella genus.: bcsp31 Species: AMOS PCR	Yes/Yes	0	N/A	N/A	0
#4763 - Megahed 2022	2022	Preventive Veterinary Medicine	A comparison of logistic regression and classification tree to assess brucellosis associated risk factors in dairy cattle	Africa	North	Egypt	Nile Delta	Both	Lower middle income	Cross-sectional	Seroprevalence	1	0	0	0	1	0	0	0	0	0	Serum (400)	Yes	0	N/A	0	N/A	Serum	IDEXX CHEKIT - sLPS	Insufficient information	Yes/Insufficient information	No	0	N/A	N/A	N/A	0	N/A	0	N/A	0	N/A	0	N/A	N/A	0	N/A	N/A	0
#2341 - Hesterberg 2008	2008	Journal of the South African Veterinary Association	A serological prevalence survey of Brucella abortus in cattle of rural communities in the province of KwaZulu-Natal, South Africa	Africa	South	South Africa	KwaZulu-Natal	Rural	Upper middle income	Cross-sectional	Seroprevalence	1	0	0	0	1	0	0	0	0	0	Serum (46,025)	Yes	RBT	Insufficient information	0	N/A	0	N/A	N/A	N/A	N/A	0	N/A	N/A	N/A	1	Insufficient information	0	N/A	0	N/A	0	N/A	N/A	0	N/A	N/A	0
#10273 - Dehkordi 2012	2012	Thai Journal of Veterinary Medicine	Detection and Segregation of Brucella abortus and Brucella melitensis in Aborted Bovine, Ovine, Caprine, Buffaloes and Came lid Fetuses by Application of Conventional and Real-time Polymerase Chain Reaction	Asia	Middle East	Iran	Not given	Undefined	Lower middle income	Cross-sectional	Tissue PCR	0	1	1	0	1	1	1	1	0	0	Aborted fetus samples. Cattle (892), Sheep (810), goats (786), Buffalo (604)	Yes	0	N/A	0	N/A	0	N/A	N/A	N/A	N/A	0	N/A	N/A	N/A	0	N/A	0	N/A	0	N/A	Tissues	Brucella genus: omp-2	Yes/No	Tissues	BMEII0466 (B. melitensis) and BruAb2- 0168 (B. abortus)	Yes/No	0
#964 - Asakura 2018	2018	Acta Tropica	Herd-level risk factors associated with Brucella sero-positivity in cattle, and T perception and behaviours on the disease control among agro-pastoralists in Tanzania	Africa	East	Tanzania	Morogoro Region	Rural	Lower middle income	Cross-sectional	Seroprevalence	1	0	0	0	1	0	0	0	0	1	Herd milk samples (124 farms)	Yes	0	N/A	0	N/A	Milk	Svanovir i-ELISA	Insufficient information	Yes/Insufficient information	No	0	N/A	N/A	N/A	0	N/A	0	N/A	0	N/A	0	N/A	N/A	0	N/A	N/A	0
#1263 - Jajere 2016	2016	Veterinary World	Seroprevalence of brucellosis among cattle slaughtered in three municipal abattoirs of Gombe state, Northeastern Nigeria	Africa	West	Nigeria	Gombe state	Both	Lower middle income	Cross-sectional	Seroprevalence	1	0	0	0	1	0	0	0	0	0	Serum from slaugthered cattle (200)	Yes	RBT	Yes	1	Yes	0	N/A	N/A	N/A	N/A	0	N/A	N/A	N/A	0	N/A	MAT	Yes	0	N/A	0	N/A	N/A	0	N/A	N/A	0
#1902 - Sanogo 2012	2012	Preventive Veterinary Medicine	Risk factors associated with brucellosis seropositivity among cattle in the central savannah-forest area of Ivory Coast	Africa	West	Côte d’Ivoire	Central Soudano- Guinean zone	Both	Lower middle income	Cross-sectional	Seroprevalence	1	0	0	0	1	0	0	0	0	0	Serum (907)	Yes	RBT	Yes	0	N/A	Serum	sLPS	Anti-bovine IgG HRP conjugate	Yes/Yes	No	0	N/A	N/A	N/A	0	N/A	0	N/A	0	N/A	0	N/A	N/A	0	N/A	N/A	0
#4522 - Ebrahimi 2014	2014	Jundishapur Journal of Microbiology	Shedding Rates and SeroPrevalence of Brucella melitensis in Lactating Goats of Shahrekord, Iran	Asia	Middle East	Iran	Shahrekord district	Both	Lower middle income	Cross-sectional	Seroprevalence	1	0	1	0	0	0	0	1	0	0	Milk (360), serum (360), vaginal swabs (360)	Yes	RBT	Insufficient information	1	No	0	N/A	N/A	N/A	N/A	0	N/A	N/A	N/A	0	N/A	0	N/A	0	N/A	Isolate	Brucella genus: IS711 Species: IS711 (B. melitensis specific)	Yes/Yes	0	N/A	N/A	0
#11106 - Ikram 2022	2022	Advancements in Life Sciences	Seroprevalence and Risk factor of Brucella Abortus in Cattle (Indigenous and crossbred) in District Layyah	Asia	Indian subcontinent	Pakistan	District Layyah	Both	Lower middle income	Cross-sectional	Seroprevalence	1	0	0	0	1	0	0	0	0	0	Serum (350)	Yes	RBT	Yes	0	N/A	Serum	Insufficient information	Insufficient information	Yes/Insufficient information	No	0	N/A	N/A	N/A	0	N/A	0	N/A	0	N/A	0	N/A	N/A	0	N/A	N/A	0
#95 - Al-Ani 2023	2023	The Journal of Infection in Developing Countries	Human and animal brucellosis in the Sultanate of Oman: an epidemiological study	Asia	Middle East	Oman	over 7 governorates	Both	High income	Cross-sectional	Seroprevalence	1	0	0	0	1	0	1	1	0	0	Cattle (551), goats (5123), sheep (4560)	Yes	RBT	Yes	0	N/A	Serum	JOVAC	Insufficient information	Yes/Insufficient information	Insufficient information	0	N/A	N/A	N/A	0	N/A	0	N/A	0	N/A	0	N/A	N/A	0	N/A	N/A	0
#605 - Edao 2020	2020	PLOS Neglected Tropical Diseases	Brucellosis in ruminants and pastoralists in Borena, Southern Ethiopia	Africa	East	Ethiopia	Borena pastoral area is located in Oromia Regional state	Rural	Low income	Cross-sectional	Seroprevalence	1	0	0	0	1	0	1	1	0	0	Animal serum: cattle (750), sheep and goats (882)	Yes	RBT	Yes	0	N/A	0	N/A	N/A	N/A	N/A	Serum	COMPELISA (APHA)	Yes/Yes	No	0	N/A	0	N/A	0	N/A	0	N/A	N/A	0	N/A	N/A	0
#1384 - Kanouté 2017	2017	Acta Tropica	Epidemiology of brucellosis, Q Fever and Rift Valley Fever at the human and livestock interface in northern Côte d’Ivoire	Africa	West	Côte d’Ivoire	Korhogo and Niakaramandougou also called Niakara in northern Côte d’Ivoire	Rural	Lower middle income	Cross-sectional	Seroprevalence	1	0	0	0	1	0	1	1	0	0	Serum: cattle (633), sheep and goats (622)	Yes	RBT	Yes	0	N/A	Serum	IDEXX CHEKIT - sLPS	Insufficient information	Yes/Insufficient information	No	0	COMPELISA (APHA)	No/Yes	No	0	N/A	0	N/A	0	N/A	0	N/A	N/A	0	N/A	N/A	0
#1732 - Tschopp 2013	2013	BMC Veterinary Research	Bovine tuberculosis and brucellosis prevalence in cattle from selected milk cooperatives in Arsi zone, Oromia region, Ethiopia	Africa	East	Ethiopia	Asella town, Arsi Zone	Both	Low income	Cross-sectional	Seroprevalence	1	0	0	0	1	0	0	0	0	1	Serum and milk (417)	Yes	RBT	Insufficient information	0	N/A	Serum and milk	PrioCHECK Brucella Antibody 2.0 ELISA - sLPS	Anti-bovine IgG HRP conjugate	Yes/Yes	No	0	N/A	N/A	N/A	0	N/A	0	N/A	0	N/A	0	N/A	N/A	0	N/A	N/A	0
#11361 - dosSantos 2017	2017	Tropical Animal Health and Production	Detection of Brucella sp. infection through serological, microbiological, and molecular methods applied to buffaloes in Maranhão State, Brazil	The Americas	South	Brazil	Maranhão State	Both	Upper middle income	Cross-sectional	Seroprevalence	1	0	0	0	0	1	0	0	0	0	Serum (390) Vaginal swabs of positive animals (16)	Yes	RBT	Insufficient information	1	Yes	0	N/A	N/A	N/A	N/A	0	N/A	N/A	N/A	0	N/A	2-ME	No	0	N/A	Isolate	Brucella genus: bcsp31	Yes/Yes	0	N/A	N/A	0
#1762 - Scacchia 2013	2013	Onderstepoort Journal of Veterinary Research	Prevalence of brucellosis in dairy cattle from the main dairy farming regions of Eritrea	Africa	East	Eritrea	Maekel, Debub, Anseba, Gash-Barka, Northern Red Sea	Both	Low income	Cross-sectional	Seroprevalence	1	0	0	0	1	0	0	0	0	0	Serum (15 049)	Yes	RBT	Yes	0	N/A	0	N/A	N/A	N/A	N/A	0	N/A	N/A	N/A	1	Yes	0	N/A	0	N/A	0	N/A	N/A	0	N/A	N/A	0
#2256 - Magona 2009	2009	Tropical Animal Health and Production	Seroprevalence and potential risk of bovine brucellosis in zerograzing and pastoral dairy systems in Uganda	Africa	East	Uganda	Eastern Uganda and Central Uganda	Rural	Low income	Cross-sectional	Seroprevalence	1	0	0	0	1	0	0	0	0	0	Serum (723)	Yes	0	N/A	0	N/A	0	N/A	N/A	N/A	N/A	Serum	Svanovir c-ELISA/sLPS	Yes/Yes	No	0	N/A	0	N/A	0	N/A	0	N/A	N/A	0	N/A	N/A	0
#782 - Bhandi 2019	2019	Onderstepoort Journal of Veterinary Research	Brucellosis and chlamydiosis seroprevalence in goats at livestock–wildlife interface areas of Zimbabwe	Africa	East	Zimbabwe	Outh-eastern lowveld	Rural	Lower middle income	Cross-sectional	Seroprevalence	1	0	0	0	0	0	0	1	0	0	Serum (563)	Yes	RBT	Yes	0	N/A	0	N/A	N/A	N/A	N/A	0	N/A	N/A	N/A	1	Yes	0	N/A	0	N/A	0	N/A	N/A	0	N/A	N/A	0
#6709 - Cvetnic 2017	2017	SLOVENIAN VETERINARY RESEARCH	SWINE BRUCELLOSIS CAUSED BY Brucella suis BIOVAR 2 IN CROATIA	Europe	East	Croatia	Bjelovar-Bilogora, Brod-Posavina, Karlovac, Koprivnica-Križevci,Krapina-Zagorje,Međimurje, Osijek-Baranja, Požega-Slavonia, Sisak-Moslavi- na, Varaždin, Virovitica-Podravina, Vukovar-Sri- jem, and Zagreb County	Both	High income	Cross-sectional	Seroprevalence	1	0	0	1	0	0	0	0	1	0	Serum (641) Tissues: lymph nodes (parotid, submandibular, retropharyngeal, portal, subiliac, mesothelial, supramammary) (n = 62), spleen (8), testicles (18), foetuses (12) and uterus (50)	Yes	RBT	Yes	0	N/A	Serum	INgezim BRUCELLA BOVINA - sLPS	Anti-bovine HRP conjugate	Yes/Yes	No	0	N/A	N/A	N/A	1	Yes	0	N/A	0	N/A	Isolate	Brucella genus: bcsp31	Yes/Yes	0	N/A	N/A	0
#1742 - Teklue 2013	2013	Tropical Animal Health and Production	Sero-prevalence and risk factors study of brucellosis in small ruminants in Southern Zone of Tigray Region, Northern Ethiopia	Africa	East	Ethiopia	Southern Zone of Tigray Region, Northern Ethiopia	Rural	Low income	Cross-sectional	Seroprevalence	1	0	0	0	0	0	1	1	0	0	Serum: goats (495), sheep (490)	Yes	mRBT	Yes	0	N/A	0	N/A	N/A	N/A	N/A	0	N/A	N/A	N/A	1	Yes	0	N/A	0	N/A	0	N/A	N/A	0	N/A	N/A	0
#23 - Celik 2023	2023	Microbial pathogenesis	The canonical Brucella species-host dependency is changing, however, the antibiotic susceptibility profiles remain unchanged.	Asia	Middle East	Turkey	Kars and Kayseri provinces	Both	Upper middle income	Isolate typing	Isolates	0	1	1	0	1	0	1	0	0	0	Cattle and sheep vaginal swab samples of aborted animals and aborted fetal tissues (?)	Yes	0	N/A	0	N/A	0	N/A	N/A	N/A	N/A	0	N/A	N/A	N/A	0	N/A	0	N/A	0	N/A	Isolate	Species: Bruce Ladder	Yes/Yes	0	N/A	N/A	0
#11188 - Antoniassi 2016	2016	Archivos de Medicina Veterinaria	Ocurrence and caracterization of bovine abortion caused by Brucella abortus infection in southern Brazil	The Americas	South	Brazil	Southern Brazil	Both	Upper middle income	Isolate typing	Isolates	0	1	0	0	1	0	0	0	0	0	Aborted bovine fetuses (469)	Yes	0	N/A	0	N/A	0	N/A	N/A	N/A	N/A	0	N/A	N/A	N/A	0	N/A	0	N/A	0	N/A	Paraffin-embedded tissue specimens	Brucella genus: bcsp31	Insufficient information/Yes	0	N/A	N/A	0
#686 - Jamil 2020	2020	International Journal of Environmental Research and Public Health	Serological and Molecular Detection of Bovine Brucellosis at Institutional Livestock Farms in Punjab, Pakistan	Asia	Indian subcontinent	Pakistan	Punjab	Both	Lower middle income	Cross-sectional	Seroprevalence	1	0	0	0	1	1	0	0	0	0	Serum: cattle (419), buffalo (409)	Yes	RBT	Yes	0	N/A	Serum	IDVet - sLPS	Anti-multi-species-IgG-HRP conjugate	Yes/Yes	No	0	N/A	N/A	N/A	0	N/A	0	N/A	0	N/A	0	N/A	N/A	Serum	Brucella genus: IS711	No/Yes	0
#10538 - Ahmad 2017	2017	Pakistan Journal of Zoology	Prevalence of Bovine Brucellosis in Islamabad and Rawalpindi Districts of Pakistan	Asia	Indian subcontinent	Pakistan	Islamabad and Rawalpindi Districts	Both	Lower middle income	Cross-sectional	Seroprevalence	1	1	0	0	1	1	0	0	0	0	Serum: cattle (60), buffalo (60)	Yes	RBT	Yes	0	N/A	Serum	IDEXX CHEKIT - sLPS	Insufficient information	Yes/Insufficient information	No	0	N/A	N/A	N/A	0	N/A	0	N/A	0	N/A	0	N/A	N/A	Serum	Brucella genus: bcsp31 Species: Multiplex PCR (Probert et al., 2004)	No/Yes	0
#2293 - Samaha 2009	2009	Immunobiology	Serodiagnosis of brucellosis in cattle and humans in Egypt	Africa	North	Egypt	Not specified	Undefined	Lower middle income	Cross-sectional	Seroprevalence	1	0	0	0	1	0	0	0	0	0	Cattle serum (100)	Yes	BPAT and RBT	Yes	1	Yes	0	N/A	N/A	N/A	N/A	0	N/A	N/A	N/A	0	N/A	Rivanol test	No	0	N/A	0	N/A	N/A	0	N/A	N/A	0
#10618 - Ali 2017	2017	Pakistan Journal of Zoology	Molecular Identification of Bovine Brucellosis Causing Organisms at Selected Private Farms in Pothohar Plateau, Pakistan	Asia	Indian subcontinent	Pakistan	Pothohar Plateau	Both	Lower middle income	Cross-sectional	Seroprevalence	1	1	0	0	1	0	0	0	0	0	Serum (399)	Yes	RBT	Yes	1	Yes	0	N/A	N/A	N/A	N/A	0	N/A	N/A	N/A	0	N/A	0	N/A	0	N/A	Serum	Brucella genus: bcsp31 Species: IS711 specific	No/Yes	0	N/A	N/A	0
#193 - Etefa 2022	2022	BioMed Research International	Cross-Sectional Study of Seroprevalence and Associated Risk Factors of Bovine Brucellosis in Selected Districts of Jimma Zone, South Western Oromia, Ethiopia	Africa	East	Ethiopia	Jimma zone	Rural	Low income	Cross-sectional	Seroprevalence	1	0	0	0	1	0	0	0	0	0	Serum (424)	Yes	0	N/A	0	N/A	0	N/A	N/A	N/A	N/A	Serum	Svanovir c-ELISA/sLPS	Yes/Yes	No	0	N/A	0	N/A	0	N/A	0	N/A	N/A	0	N/A	N/A	0
#1265 - Germeraad 2016	2016	PLOS ONE	Low Seroprevalence of Brucellosis in Humans and Small Ruminants in the Gambia	Africa	West	Gambia, The	Kiang West district (rural), Abuko and Brikama (urban)	Both	Low income	Cross-sectional	Seroprevalence	1	0	0	0	0	0	1	1	0	0	Serum: goats (744), sheep (379) Milk: sheep and goats (151) Vaginal swabs: sheep and goats (153)	Yes	RBT	Yes	0	N/A	Serum	PrioCHECK Brucella Antibody 2.0 ELISA - sLPS	Anti-bovine IgG HRP conjugate	Yes/Yes	No	0	N/A	N/A	N/A	1	Yes	0	N/A	0	N/A	0	N/A	N/A	Tissues, Milk	Brucella genus: IS711	Yes/Yes	0
#388 - Ukita 2021	2021	Preventive Veterinary Medicine	Quantitative evaluation of the infection dynamics of bovine brucellosis in Tanzania	Africa	East	Tanzania	Mvomero district	Both	Lower middle income	Cross-sectional	Seroprevalence	1	0	0	0	1	0	0	0	0	0	Serum (673)	Yes	RBT	Yes	0	N/A	0	N/A	N/A	N/A	N/A	Serum	Svanovir c-ELISA/sLPS	Yes/Yes	No	0	N/A	0	N/A	0	N/A	0	N/A	N/A	0	N/A	N/A	0
#1323 - Asgedom 2016	2016	SpringerPlus	Seroprevalence of bovine brucellosis and associated risk factors in and around Alage district, Ethiopia	Africa	East	Ethiopia	Alage district	Undefined	Low income	Cross-sectional	Seroprevalence	1	0	0	0	1	0	0	0	0	0	Serum (804)	Yes	RBT	Yes	0	N/A	0	N/A	N/A	N/A	N/A	Serum	Svanovir c-ELISA/sLPS	Yes/Yes	No	0	N/A	0	N/A	0	N/A	0	N/A	N/A	0	N/A	N/A	0
#1989 - Muma 2012	2012	Tropical Animal Health and Production	Brucellosis among smallholder cattle farmers in Zambia	Africa	East	Zambia	Southern and Lusaka provinces	Rural	Lower middle income	Cross-sectional	Seroprevalence	1	0	0	0	1	0	0	0	0	0	Serum (1323)	Yes	RBT	Yes	0	N/A	0	N/A	N/A	N/A	N/A	Serum	Svanovir c-ELISA/sLPS	Yes/Yes	No	0	N/A	0	N/A	0	N/A	0	N/A	N/A	0	N/A	N/A	0
#12793 - Pasquali 2017	2017	Acta Scientiae Veterinariae	Cross-Sectional Study of Leptospira spp. and Brucela abortus in Goat Herds from Paraná State, Brazil	The Americas	South	Brazil	Paraná State	Urban	Upper middle income	Cross-sectional	Seroprevalence	1	0	0	0	0	0	0	1	0	0	Serum (1055)	Yes	BAPA	Insufficient information	0	N/A	0	N/A	N/A	N/A	N/A	0	N/A	N/A	N/A	0	N/A	2-ME	No	0	N/A	0	N/A	N/A	0	N/A	N/A	0
#547 - Ullah 2020	2020	Frontiers in Veterinay Science	Epidemiology and Associated Risk Factors for Brucellosis in Small Ruminants Kept at Institutional Livestock Farms in Punjab, Pakistan	Asia	Indian subcontinent	Pakistan	Punjab	Both	Lower middle income	Cross-sectional	Seroprevalence	1	0	0	0	0	0	1	1	0	0	Serum: goats (500), sheep (500)	Yes	0	N/A	0	N/A	Serum	IDVet - sLPS	Anti-multi-species-IgG-HRP conjugate	Yes/Yes	No	0	N/A	N/A	N/A	0	N/A	0	N/A	0	N/A	0	N/A	N/A	Serum	Insufficient information	No/Insufficient information	0
#5857 - Jain 2019	2019	Indian Journal of Animal Research	Seroprevalence of brucellosis in bovines of Chhattisgarh, India	Asia	Indian subcontinent	India	Raigarh and Sarguja from northern hills, Dhamtari, Durg and Rajnandgaon from plains and Kanker from southern plateau	Rural	Lower middle income	Cross-sectional	Seroprevalence	1	0	0	0	1	0	0	0	0	0	Serum (374)	Yes	0	N/A	0	N/A	Serum	Svanovir i-ELISA	Insufficient information	Yes/Insufficient information	No	0	N/A	N/A	N/A	0	N/A	0	N/A	0	N/A	0	N/A	N/A	0	N/A	N/A	0
#1516 - Tsegay 2015	2015	The Journal of Infection in Developing Countries	Seroprevalence and risk factors of Brucellosis in small ruminants slaughtered at Debre Ziet and Modjo export abattoirs, Ethiopia.	Africa	East	Ethiopia	Debre Ziet and Modjo	Both	Low income	Cross-sectional	Seroprevalence	1	0	0	0	0	0	1	1	0	0	Serum: sheep (368), goats (485)	Yes	RBT	Yes	0	N/A	0	N/A	N/A	N/A	N/A	0	N/A	N/A	N/A	1	Yes	0	N/A	0	N/A	0	N/A	N/A	0	N/A	N/A	0
#387 - Ararsa 2021	2021	Veterinary Medicine International	Complement Fixation Test for Specific Antibody Detection against Bovine Brucellosis in Selected Peasant Association of Guto Gida District, East Wollega Zone, Oromia, Ethiopia.	Africa	East	Ethiopia	Guto Gida District	Rural	Low income	Cross-sectional	Seroprevalence	1	0	0	0	1	0	0	0	0	0	Serum (80)	Yes	0	N/A	0	N/A	0	N/A	N/A	N/A	N/A	0	N/A	N/A	N/A	1	Yes	0	N/A	0	N/A	0	N/A	N/A	0	N/A	N/A	0
#1825 - Giangaspero 2012	2012	Veterinaria Italiana	Serological screening of Coxiella burnetii (Q fever) and Brucella spp. in sheep flocks in the northern prefectures of Japan in 2007.	Asia	Islands	Japan	Hokkaido, Iwate and Aomori	Both	High income	Cross-sectional	Seroprevalence	1	0	0	0	0	0	1	0	0	0	Serum (267)	Yes	RBT	Yes	0	N/A	0	N/A	N/A	N/A	N/A	0	N/A	N/A	N/A	1	Yes	0	N/A	0	N/A	0	N/A	N/A	0	N/A	N/A	0
#8252 - Vongxay 2012	2012	Vector-borne and Zoonotic Diseases	Seroprevalence of major bovine-associated zoonotic infectious diseases in the lao people's democratic republic	Asia	Southeast	Lao PDR	Norther provinces	Rural	Lower middle income	Cross-sectional	Seroprevalence	1	0	0	0	1	1	0	0	0	0	Serum: cattle (301), buffalo (604)	Yes	0	N/A	0	N/A	Serum	BioNote	Insufficient information	Yes/Yes	No	0	N/A	N/A	N/A	0	N/A	0	N/A	0	N/A	0	N/A	N/A	0	N/A	N/A	0
#4594 - Fereig 2022	2022	Animals	Seroprevalence of Specific Antibodies to Toxoplasma gondii, Neospora caninum, and Brucella spp. in Sheep and Goats in Egypt	Africa	North	Egypt	Dakahlia, Beni Suef, Qena and Red Sea	Both	Lower middle income	Cross-sectional	Seroprevalence	1	0	0	0	0	0	1	1	0	0	Serum: goats (121), sheep (239)	Yes	0	N/A	0	N/A	Serum	IDVet - sLPS	Anti-multi-species-IgG-HRP conjugate	Yes/Yes	No	0	N/A	N/A	N/A	0	N/A	0	N/A	0	N/A	0	N/A	N/A	0	N/A	N/A	0
#645 - Akoko 2020	2020	BMC Veterinary Research	Serological and molecular evidence of Brucella species in the rapidly growing pig sector in Kenya.	Africa	East	Kenya	Nairobi	Urban	Lower middle income	Cross-sectional	Seroprevalence	1	1	0	0	0	0	0	0	1	0	Serum (700)	Yes	RBT	Yes	0	N/A	0	N/A	N/A	N/A	N/A	Serum	COMPELISA (APHA)	Yes/Yes	No	0	N/A	0	N/A	0	N/A	Serum	Brucella genus: bcsp31	No/Yes	Serum	Brucella genus: IS711 and bcsp31 Species: IS711 specific	No/Yes	0
#556 - Ebid 2020	2020	Veterinary World	Seroprevalence of brucellosis in sheep and goats in the Arabian Gulf region.	Asia	Middle East	?	Arabian Gulf Northern, Southern, Moharaq and middle territories	Both	Undefined	Cross-sectional	Seroprevalence	1	0	1	0	0	0	1	1	0	0	Blood and serum: sheep (6441), goats (2059) Tissues from seropositive animals (30)	Yes	RBT	Yes	0	N/A	Serum	IDVet - sLPS	Anti-multi-species-IgG-HRP conjugate	Yes/Yes	No	0	N/A	N/A	N/A	0	N/A	0	N/A	0	N/A	Blood	Species: IS711 (B. melitensis specific)	No/Yes	0	N/A	N/A	0
#4312 - Eko 2023	2023	Veterinary Medicine International	Identification and Prevalence of Brucella Species Circulating among Cattle Slaughtered in the Douala and Buea Municipalities of Cameroon	Africa	Central	Cameroon	Douala and Buea	Both	Lower middle income	Cross-sectional	Seroprevalence	1	1	0	0	1	0	0	0	0	0	Serum (576)	Yes	0	N/A	0	N/A	Serum	iELISA DRG - sLPS	Protein A/G HRP conjugate	Yes/Yes	No	0	N/A	N/A	N/A	0	N/A	0	N/A	0	N/A	Serum	Brucella genus: bcsp31 Species: AMOS PCR	No/Yes	0	N/A	N/A	Sequencing
#13751 - Hernandez-Andrade 2009	2009	Journal of Animal and Veterinary Advances	Presence of Zoonotic Interest Bacteria in Slaughter Pigs	The Americas	Central	Mexico	Jalisco, Guanajuato, Sonora and Michoacan	Both	Upper middle income	Cross-sectional	Seroprevalence	1	0	0	0	0	0	0	0	1	0	Serum and spleen (100)	Yes	RBT	Yes	0	N/A	0	N/A	N/A	N/A	N/A	0	N/A	N/A	N/A	0	N/A	0	N/A	0	N/A	0	N/A	N/A	0	N/A	N/A	0
#928 - Bertelloni 2018	2018	Veterinary Sciences	A Serological Survey on Swine Brucellosis Using Standard Procedures, Dot Blot, and Western Blot in Finisher Pigs in Central-North Italy.	Europe	South	Italy	Lombardy, Tuscany, Emilia Romana, Veneto and Piedmont	Both	High income	Cross-sectional	Seroprevalence	1	0	0	0	0	0	0	0	1	0	Serum (1212)	Yes	RBT	Yes	0	N/A	0	N/A	N/A	N/A	N/A	0	N/A	N/A	N/A	1	Yes	Dot Blot assay	No	0	N/A	0	N/A	N/A	0	N/A	N/A	0
#4151 - Gonuguntla 2023	2023	Indian Journal of Microbiology	Brucella melitensis: Divergence Among Indian Strains and Genetic Characterization of a Strain Isolated from Cattle	Asia	Indian subcontinent	India	Not specified	Undefined	Lower middle income	Isolate typing	Isolates	1	1	1	0	1	0	0	0	0	0	Serum, milk, vaginal swab, nasal swab (23)	Yes	0	N/A	0	N/A	Serum	IDEXX CHEKIT - sLPS	Insufficient information	Yes/Insufficient information	No	0	N/A	N/A	N/A	0	N/A	0	N/A	0	N/A	0	N/A	N/A	Isolate	Brucella genus: bcsp31 Species: Multiplex PCR (Probert et al., 2004)	Yes/Yes	Sequencing
#13628 - Wang 2012	2012	African Journal of Microbiology Research	Seroprevalence of brucellosis in sheep in the Aksu Region of Xinjiang Uygur Autonomous Region, People's Republic of China, between 1990 and 2010	Asia	East	China	Aksu region	Both	Upper middle income	Cross-sectionnal	Seroprevalence	1	0	0	0	0	0	1	0	0	0	Serum (208 438)	Yes	RBT	Yes	0	N/A	0	N/A	N/A	N/A	N/A	0	N/A	N/A	N/A	0	N/A	0	N/A	0	N/A	0	N/A	N/A	0	N/A	N/A	0
#59 - Ameen 2023	2023	Pathogens	Molecular Detection and Associated Risk Factors of Brucella melitensis in Aborted Sheep and Goats in Duhok Province, Iraq.	Asia	Middle East	Iraq	Duhok Province	Both	Upper middle income	Cross-sectional	Seroprevalence	1	0	1	0	0	0	1	1	0	0	Blood: sheep (488), goats (193)	Yes	0	N/A	0	N/A	0	N/A	N/A	N/A	N/A	0	N/A	N/A	N/A	0	N/A	0	N/A	0	N/A	0	N/A	N/A	Blood	Brucella genus: 16s rRNA	No/Yes	Sequencing
#10770 - Nasir 2014	2014	Turkish Journal of Veterinary and Animal Sciences	Co-infection of water buffaloes in Punjab, Pakistan, with Neospora caninum and Brucella abortus	Asia	Indian subcontinent	Pakistan	Punjab	Both	Lower middle income	Cross-sectional	Seroprevalence	1	0	0	0	0	1	0	0	0	0	Serum (312)	Yes	RBT	Yes	0	N/A	0	N/A	N/A	N/A	N/A	0	N/A	N/A	N/A	0	N/A	0	N/A	0	N/A	0	N/A	N/A	0	N/A	N/A	0
#2562 - Dhand 2005	2005	Revue Scientifique et technique	A study on the epidemiology of brucellosis in Punjab (India) using Survey Toolbox.	Asia	Indian subcontinent	India	Punjab	Both	Lower middle income	Cross-sectional	Seroprevalence	1	0	0	0	1	1	0	0	0	0	Serum (973)	Yes	0	N/A	0	N/A	Serum	PD-AMAS - sLPS	Biotin-anti-bovine IgG and avidin-horseradish peroxidase	Yes/No	No	0	N/A	N/A	N/A	0	N/A	0	N/A	0	N/A	0	N/A	N/A	0	N/A	N/A	0
#12336 - Kouamo 2010	2010	Revue Médicale Vétérinaire	Seroprevalences of Brucellosis, BVD and IBR and reproductive impact on Gobra zebus and crossed females inseminated in the traditional area of Thies in Senegal	Africa	West	Senegal	Thies	Both	Lower middle income	Cross-sectional	Seroprevalence	1	0	0	0	1	0	0	0	0	0	Serum (132)	Yes	RBT	Insufficient information	0	N/A	0	N/A	N/A	N/A	N/A	Serum	Svanovir c-ELISA/sLPS	Yes/Yes	No	0	N/A	0	N/A	0	N/A	0	N/A	N/A	0	N/A	N/A	0
#1746 - Ali 2014	2014	Tropical Animal Health and Production	Isolation and identification of bovine Brucella isolates from Pakistan by biochemical tests and PCR.	Asia	Indian subcontinent	Pakistan	Potohar Plateau	Both	Lower middle income	Isolate typing	Seroprevalence; Isolates	0	1	0	0	1	1	0	0	0	1	Milk: cattle (1168), buffalo (1162) Aborted fetuses (49), vaginal swabs (95)	Yes	0	N/A	0	N/A	0	N/A	N/A	N/A	N/A	0	N/A	N/A	N/A	0	N/A	0	N/A	1	Insufficient information	Isolate	Brucella genus: bcsp31 Species: AMOS PCR	Yes/Yes	0	N/A	N/A	0
#12428 - Marin 2016	2016	Israel Journal of Veterinary Medicine	Seroprevalence and Risk Factors for Brucellosis in Free-Range Goats	The Americas	Central	Mexico	Nuevo Leon State	Both	Upper middle income	Cross-sectional	Seroprevalence	1	0	0	0	0	0	0	1	0	0	Serum (12 127)	Yes	RBT	Yes	0	N/A	0	N/A	N/A	N/A	N/A	0	N/A	N/A	N/A	0	N/A	0	N/A	0	N/A	0	N/A	N/A	0	N/A	N/A	0
#12698 - Teshome 2022	2022	Small Ruminant Research	Prevalence and risk factors of Brucella spp. in goats in Borana pastoral area, Southern Oromia, Ethiopia	Africa	East	Ethiopia	Oromia	Rural	Low income	Cross-sectional	Seroprevalence	1	0	0	0	0	0	0	1	0	0	Serum (789)	Yes	0	N/A	0	N/A	0	N/A	N/A	N/A	N/A	Serum	Svanovir c-ELISA/sLPS	Yes/Yes	No	0	N/A	0	N/A	0	N/A	0	N/A	N/A	0	N/A	N/A	0
#600 - Robi 2020	2020	Veterinary and Animal Science	Epidemiological investigation of brucellosis in breeding female cattle under the traditional production system of Jimma zone in Ethiopia.	Africa	East	Ethiopia	Jimma zone	Rural	Low income	Cross-sectional	Seroprevalence	1	0	0	0	1	0	0	0	0	0	Serum (423)	Yes	RBT	Yes	0	N/A	0	N/A	N/A	N/A	N/A	0	N/A	N/A	N/A	1	Yes	0	N/A	0	N/A	0	N/A	N/A	0	N/A	N/A	0
#276 - Troupin 2022	2022	BMC Veterinary Research	Seroprevalence of brucellosis, Q fever and Rift Valley fever in domestic ruminants in Guinea in 2017-2019.	Africa	Central	Guinea	17 prefectures	Rural	Upper middle income	Cross-sectional	Seroprevalence	1	0	0	0	1	0	1	1	0	0	Serum: cattle (463), goats(408), sheep (486)	Yes	0	N/A	0	N/A	Serum	IDVet - sLPS	Anti-multi-species-IgG-HRP conjugate	No/Yes	No	0	N/A	N/A	N/A	0	N/A	0	N/A	0	N/A	0	N/A	N/A	0	N/A	N/A	0
#332 - Rodrigues 2021	2021	Tropical Animal Health and Production	Seroprevalence and risk factors for bovine brucellosis in the state of Paraná, Brazil: an analysis after 18 years of ongoing control measures.	The Americas	South	Brazil	Paraná	Both	Upper middle income	Cross-sectional	Seroprevalence	1	0	0	0	1	0	0	0	0	0	Serum (11,592)	Yes	BPAT	Yes	0	N/A	0	N/A	N/A	N/A	N/A	0	N/A	N/A	N/A	0	N/A	FPA	Yes	0	N/A	0	N/A	N/A	0	N/A	N/A	0
#558 - Ntivuguruzwa 2020	2020	Microorganisms	Seroprevalence and Associated Risk Factors of Bovine Brucellosis at the Wildlife-Livestock-Human Interface in Rwanda.	Africa	East	Rwanda	Nyagatare, Gatsibo, Kayonza, Musanze, Nyabihu districts	Rural	Low income	Cross-sectional	Seroprevalence	1	0	0	0	1	0	0	0	0	0	Serum (1907)	Yes	RBT	Yes	0	N/A	Serum	IDVet - sLPS	Insufficient information	Yes/Yes	No	0	N/A	N/A	N/A	0	N/A	0	N/A	0	N/A	0	N/A	N/A	0	N/A	N/A	0
#354 - Kothowa 2021	2021	Journal of the South African Veterinary Association	Documenting the absence of bovine brucellosis in dairy cattle herds in the southern region of Malawi and the associated knowledge, attitudes and practices of farmers.	Africa	East	Malawi	Mulanje, Thyolo, Chiradzulo, Blantyre, Mwanza, Neno and Phalombe districts	Rural	Low income	Cross-sectional	Seroprevalence	1	0	0	0	1	0	0	0	0	0	Serum (529)	Yes	RBT	Yes	0	N/A	0	N/A	N/A	N/A	N/A	Serum	Svanovir c-ELISA/sLPS	No/Yes	No	0	N/A	0	N/A	0	N/A	0	N/A	N/A	0	N/A	N/A	0
#1081 - Ayoola 2017	2017	PanAfrican Medical Journal	Prevalence of bovine brucellosis in slaughtered cattle and barriers to better protection of abattoir workers in Ibadan, South-Western Nigeria.	Africa	West	Nigeria	Ibadan	Rural	Lower middle income	Cross-sectional	Seroprevalence	1	0	0	0	1	0	0	0	0	1	Serum (1241), milk (57)	Yes	RBT	Yes	0	N/A	Milk	BRUCELISA (APHA) - sLPS	Insufficient information	Yes/Yes	No	Serum	sLPS	Yes/Yes	No	0	N/A	0	N/A	1	Yes	0	N/A	N/A	0	N/A	N/A	0
#3226 - Ocholi 1996	1996	Veterinary Quarterly	Use of the enzyme-linked immunosorbent assay for screening cattle for Brucella antibodies in Nigeria.	Africa	West	Nigeria	Kaduna state	Both	Lower middle income	Cross-sectional	Seroprevalence	1	0	0	0	1	0	0	0	0	0	Serum (762)	Yes	RBT	Yes	1	Yes	Serum	FAO kit	Anti-bovine IgG1 HRP conjugate	Yes/Yes	No	0	N/A	N/A	N/A	0	N/A	0	N/A	0	N/A	0	N/A	N/A	0	N/A	N/A	0
#1359 - Adamu 2016	2016	Veterinary World	Epidemiological study of bovine brucellosis in three senatorial zones of Bauchi State, Nigeria.	Africa	West	Nigeria	Bauchi	Rural	Lower middle income	Cross-sectional	Seroprevalence	1	0	0	0	1	0	0	0	0	0	Serum (336)	Yes	RBT	Yes	1	Yes	0	N/A	N/A	N/A	N/A	0	N/A	N/A	N/A	0	N/A	0	N/A	0	N/A	0	N/A	N/A	0	N/A	N/A	0
#1395 - Rajala 2016	2016	Tropical Animal Health and Production	Prevalence and risk factors for Brucella seropositivity among sheep and goats in a peri-urban region of Tajikistan.	Asia	Central	Tajikistan	Dushanbe	Urban	Lower middle income	Cross-sectional	Seroprevalence	1	0	0	0	0	0	1	1	0	0	Serum: sheep (260), goats (407)	Yes	0	N/A	0	N/A	Serum	Svanovir i-ELISA	Insufficient information	Yes/Insufficient information	No	Serum	Svanovir c-ELISA/sLPS	Yes/Yes	No	0	N/A	0	N/A	0	N/A	0	N/A	N/A	0	N/A	N/A	0
#12066 - Teshale 2006	2006	Revue Médicale Vétérinaire	Seroprevalence of small ruminant brucellosis in selected districts of Afar and Somali pastoral areas of Eastern Ethiopia: the impact of husbandry practice	Africa	East	Ethiopia	Afar and Somali	Rural	Low income	Cross-sectional	Seroprevalence	1	0	0	0	0	0	1	1	0	0	Serum: sheep (287), goats (833)	Yes	RBT	Yes	0	N/A	Serum	BRUCELISA (APHA) - sLPS	Insufficient information	No	No	0	N/A	N/A	N/A	0	N/A	0	N/A	0	N/A	0	N/A	N/A	0	N/A	N/A	0
#11264 - Hussain 2008	2008	Turkish Journal of Veterinary & Animal Sciences	Seroprevalence of brucellosis in human, cattle, and buffalo populations in Pakistan	Asia	Indian subcontinent	Pakistan	Not specified	Undefined	Lower middle income	Cross-sectional	Seroprevalence	1	0	0	0	1	1	0	0	0	0	Serum: Cattle (550), buffalo (650)	Yes	RBT	Yes	0	N/A	Serum	sLPS	Insufficient information	Insufficient information	Insufficient information	0	N/A	N/A	N/A	0	N/A	0	N/A	0	N/A	0	N/A	N/A	0	N/A	N/A	0
#96 - Guesmi 2023	2023	BMC Veterinary Research	Seroprevalence of zoonotic abortive diseases and their associated risk factors in Tunisian sheep.	Africa	North	Tunisia	North, center and south	Both	Lower middle income	Cross-sectional	Seroprevalence	1	0	0	0	0	0	1	0	0	0	Serum (793)	Yes	0	N/A	0	N/A	Serum	IDVet - sLPS	Anti-multi-species-IgG-HRP conjugate	Yes/Yes	No	0	N/A	N/A	N/A	0	N/A	0	N/A	0	N/A	0	N/A	N/A	0	N/A	N/A	0
#2673 - Al-Ani 2004	2004	Revue Scientifique et technique	Human and animal brucellosis in Jordan between 1996 and 1998: a study.	Asia	Middle East	Jordan	Mafrak, Irbid, Ramtha, Jarash, Ajloon, Safawi, Amman, Karak	Rural	Upper middle income	Cross-sectional	Seroprevalence	1	0	0	0	0	0	1	1	0	0	Serum: goats (544), sheep (1050), Aborted fetuses (34)	Yes	RBT	Insufficient information	1	Insufficient information	Serum	sLPS	Anti-species IgG HRP conjugate	Yes/No	Insufficient information	0	N/A	N/A	N/A	1	Yes	0	N/A	0	N/A	0	N/A	N/A	0	N/A	N/A	0
#7132 - Bora 2016	2016	Eastern Journal of Medicine	Investigation of Brucella seroprevalence in human and livestocks in Igdir, Turkey	Asia	Middle East	Turkey	Igdir	Rural	Upper middle income	Cross-sectional	Seroprevalence	1	0	0	0	1	0	1	1	0	1	Milk: sheep and goats (104), cattle (85)	Yes	0	N/A	0	N/A	0	N/A	N/A	N/A	N/A	0	N/A	N/A	N/A	0	N/A	0	N/A	1	Yes	0	N/A	N/A	0	N/A	N/A	0
#179 - Ramdani 2022	2022	Tropical Animal Health and Production	Brucellosis in small ruminant: seroprevalence, risk factors, and distribution in the southeast of Algeria.	Africa	North	Algeria	El Oued	Rural	Lower middle income	Cross-sectional	Seroprevalence	1	0	0	0	0	0	1	1	0	0	Serum: sheep (280), goats (332)	Yes	RBT	Yes	0	N/A	Serum	IDVet - sLPS	Anti-multi-species-IgG-HRP conjugate	Yes/Yes	No	0	N/A	N/A	N/A	1	Yes	0	N/A	0	N/A	0	N/A	N/A	0	N/A	N/A	0
#361 - Hassan-Kadle 2021	2021	BMC Veterinary Research	Rift Valley fever and Brucella spp. in ruminants, Somalia.	Africa	East	Somalia	Afgoye and Jowhar	Rural	Low income	Cross-sectional	Seroprevalence	1	0	0	0	1	0	1	1	0	0	Serum: cattle (201), goats (203), sheep (205)	Yes	mRBT	No	0	N/A	Serum	IDVet - sLPS	Anti-multi-species-IgG-HRP conjugate	Yes/Yes	No	0	N/A	N/A	N/A	0	N/A	0	N/A	0	N/A	0	N/A	N/A	0	N/A	N/A	0
#595 - Ukwueze 2020	2020	PanAfrican Medical Journal	Seroprevalence of brucellosis and associated factors among livestock slaughtered in Oko-Oba abattoir, Lagos State, southwestern Nigeria.	Africa	West	Nigeria	Lagos State	Both	Lower middle income	Cross-sectional	Seroprevalence	1	0	0	0	1	0	1	1	0	0	Serum: cattle (221), goats (192), sheep (60)	Yes	RBT	No	0	N/A	Serum	IDVet - sLPS	Anti-multi-species-IgG-HRP conjugate	Yes/Yes	No	0	N/A	N/A	N/A	0	N/A	0	N/A	0	N/A	0	N/A	N/A	0	N/A	N/A	0
#5140 - Almashhadany 2021	2021	Food Research	Serological and bacteriological evaluation of brucellosis in milk of small ruminants	Asia	Middle East	Iraq	Kirkuk	Rural	Upper middle income	Cross-sectional	Seroprevalence	1	1	1	0	0	0	1	1	0	1	Milk: sheep (210), goat (220)	Yes	0	N/A	0	N/A	Serum	IDVet - sLPS	Anti-multi-species-IgG-HRP conjugate	Yes/Yes	No	0	N/A	N/A	N/A	0	N/A	0	N/A	1	Yes	0	N/A	N/A	0	N/A	N/A	0
#12102 - Sonawane 2011	2011	Indian Journal of Animal Sciences	Sero-incidence of brucellosis in small ruminants of semiarid Rajasthan	Asia	Indian subcontinent	India	Rajastan	Rural	Lower middle income	Cross-sectional	Seroprevalence	1	0	0	0	0	0	1	1	0	0	Serum: sheep (1065), goats (723)	Yes	RBT	Yes	0	N/A	Serum	Insufficient information	Insufficient information	Insufficient information	No	0	N/A	N/A	N/A	0	N/A	0	N/A	0	N/A	0	N/A	N/A	0	N/A	N/A	0
#952 - Addis 2018	2018	Journal of Veterinary Medicine	Comparative Seroepidemiological Study of Brucellosis in Sheep under Smallholder Farming and Governmental Breeding Ranches of Central and North East Ethiopia.	Africa	East	Ethiopia	Amhara regional state	Rural	Low income	Cross-sectional	Seroprevalence	1	0	0	0	0	0	1	0	0	0	Serum (2409)	Yes	RBT	Yes	0	N/A	0	N/A	N/A	N/A	N/A	0	N/A	N/A	N/A	1	Yes	0	N/A	0	N/A	0	N/A	N/A	0	N/A	N/A	0
#1403 - Hegazy 2016	2016	Acta Veterinaria Scandinavica	Seroprevalence and "Knowledge, Attitudes and Practices" (KAPs) survey of endemic ovine brucellosis in Egypt.	Africa	North	Egypt	Kafrelsheikh district	Rural	Lower middle income	Cross-sectional	Seroprevalence	1	0	0	0	0	0	1	0	0	0	Serum (273)	Yes	RBT	Insufficient information	0	N/A	0	N/A	N/A	N/A	N/A	0	N/A	N/A	N/A	1	Yes	0	N/A	0	N/A	0	N/A	N/A	0	N/A	N/A	0
#1453 - Dirar 2015	2015	Tropical Animal Health and Production	Seroprevalence and risk factors for brucellosis in cattle in selected districts of Jimma zone, Ethiopia.	Africa	East	Ethiopia	Jimma zone	Rural	Low income	Cross-sectional	Seroprevalence	1	0	0	0	1	0	0	0	0	0	Serum (348)	Yes	RBT	Insufficient information	0	N/A	0	N/A	N/A	N/A	N/A	0	N/A	N/A	N/A	1	Yes	0	N/A	0	N/A	0	N/A	N/A	0	N/A	N/A	0
#530 - Bifo 2020	2020	PLOS ONE	Sero-prevalence and associated risk factors of bovine brucellosis in Sendafa, Oromia Special Zone surrounding Addis Ababa, Ethiopia.	Africa	East	Ethiopia	Oromia zone	Rural	Low income	Cross-sectional	Seroprevalence	1	0	0	0	1	0	0	0	0	0	Serum (503)	Yes	RBT	Yes	0	N/A	0	N/A	N/A	N/A	N/A	0	N/A	N/A	N/A	1	Yes	0	N/A	0	N/A	0	N/A	N/A	0	N/A	N/A	0
#2087 - Mohammed 2011	2011	International Scholarly Research Network ISRN Veterinary Science	Prevalence of bovine brucellosis and risk factors assessment in cattle herds in jigawa state.	Africa	West	Nigeria	Jigawa state	Rural	Lower middle income	Cross-sectional	Seroprevalence	1	0	0	0	1	0	0	0	0	0	Serum (570)	Yes	RBT	Yes	0	N/A	0	N/A	N/A	N/A	N/A	Serum	COMPELISA (APHA)	Yes/Yes	Insufficient information	0	N/A	0	N/A	0	N/A	0	N/A	N/A	0	N/A	N/A	0
#1386 - Lolli 2016	2016	Tropical Animal Health and Production	Infections and risk factors for livestock with species of Anaplasma, Babesia and Brucella under semi-nomadic rearing in Karamoja Region, Uganda.	Africa	East	Uganda	Karamoja	Both	Low income	Cross-sectional	Seroprevalence	1	0	0	0	1	0	1	1	0	0	Serum: cattle (3935), goats (729), sheep (306)	Yes	RBT	Yes	0	N/A	0	N/A	N/A	N/A	N/A	0	N/A	N/A	N/A	0	N/A	0	N/A	0	N/A	0	N/A	N/A	0	N/A	N/A	0
#778 - Selim 2019	2019	Preventive Veterinary Medicine	Seroprevalence and molecular characterization of Brucella species in naturally infected cattle and sheep.	Africa	North	Egypt	Alexandria, Gharbia, Suez, Menoufia and Qalubia	Urban	Lower middle income	Cross-sectional	Seroprevalence; Isolates	1	1	0	0	1	0	1	0	0	0	Serum: cattle (720), sheep (320) Placentas: cattle (19), sheep (5)	Yes	0	N/A	0	N/A	Serum	IDEXX CHEKIT - sLPS	Insufficient information	Yes/Insufficient information	No	0	N/A	N/A	N/A	0	N/A	0	N/A	0	N/A	Isolate	Brucella genus: bcsp31	Yes/Yes	0	N/A	N/A	0
#1118 - Aworh 2017	2017	BMC Research Notes	Sero-prevalence and intrinsic factors associated with Brucella infection in food animals slaughtered at abattoirs in Abuja, Nigeria.	Africa	West	Nigeria	Abuja	Urban	Lower middle income	Cross-sectional	Seroprevalence	1	0	0	0	1	0	1	1	0	0	Serum: cattle (376), sheep (203), goats (260)	Yes	RBT	Yes	0	N/A	0	N/A	N/A	N/A	N/A	Serum	COMPELISA (APHA)	Yes/Yes	No	0	N/A	0	N/A	0	N/A	0	N/A	N/A	0	N/A	N/A	0
#1627 - Sylla 2014	2014	Tropical Animal Health and Production	Seroprevalence investigation of bovine brucellosis in Macenta and Yomou, Guinea.	Africa	West	Guinea	Macenta and Yomou	Both	Low income	Cross-sectional	Seroprevalence	1	0	0	0	1	0	0	0	0	0	Serum (300)	Yes	RBT	Yes	0	N/A	0	N/A	N/A	N/A	N/A	0	N/A	N/A	N/A	1	Yes	0	N/A	0	N/A	0	N/A	N/A	0	N/A	N/A	0
#1010 - Adamu 2018	2018	Tropical Animal Health and Production	Seroprevalence of brucellosis and Q fever (Coxiellosis) in cattle herds in Maigana and Birnin Gwari agro-ecological zone of Kaduna State, Nigeria.	Africa	West	Nigeria	Kaduna state	Both	Lower middle income	Cross-sectional	Seroprevalence	1	0	0	0	1	0	0	0	0	0	Serum (400)	Yes	RBT	Yes	0	N/A	0	N/A	N/A	N/A	N/A	Serum	COMPELISA (APHA)	Insufficient information/Yes	No	0	N/A	0	N/A	0	N/A	0	N/A	N/A	0	N/A	N/A	0
#1280 - Miller 2016	2016	Transboundary and Emerging Diseases	The Prevalence of Brucellosis in Cattle, Goats and Humans in Rural Uganda: A Comparative Study.	Africa	East	Uganda	Kiruhura and Bushenyi districts	Rural	Low income	Cross-sectional	Seroprevalence	1	0	0	0	1	0	0	1	0	1	Serum: cattle (768), goats (315), Milk: cattle (635)	Yes	RBT	No	0	N/A	0	N/A	N/A	N/A	N/A	0	N/A	N/A	N/A	0	N/A	0	N/A	1	Yes	0	N/A	N/A	0	N/A	N/A	0
#10529 - Priyantha 2011	2011	Veterinary World	Identification of biovars of Brucella abortus in aborted cattle and buffaloes herd in Sri Lanka	Asia	Islands	Sri Lanka	Not specified	Undefined	Lower middle income	Cross-sectional	Seroprevalence; Isolates	1	1	0	0	1	1	0	0	0	1	Serum, milk, vaginak swabs, aborted fetus (18)	Yes	RBT	Yes	0	N/A	0	N/A	N/A	N/A	N/A	0	N/A	N/A	N/A	1	Yes	0	N/A	0	N/A	0	N/A	N/A	0	N/A	N/A	0
#27 - Madzingira 2023	2023	Infection Ecology and Epidemiology	Seroprevalence, and molecular detection of Brucella abortus in cattle tissues from an abattoir in Namibia.	Africa	South	Namibia	Khomas	Urban	Upper middle income	Cross-sectional	Seroprevalence	1	1	0	0	1	0	0	0	0	0	Serum (304) Tissues: LN (304), spleen (304)	Yes	RBT	Yes	0	N/A	0	N/A	N/A	N/A	N/A	0	N/A	N/A	N/A	1	Yes	0	N/A	0	N/A	1. Tissues 2. Isolates	1. Brucella genus: 16S 2. Species: AMOS PCR + B. abortus species specific (BaSS) PCR	Yes/Yes	0	N/A	N/A	0
#887 - Lakew 2019	2019	Veterinary and Animal Science	Sero-prevalence and community awareness on the risks associated with Livestock and Human brucellosis in selected districts of Fafan Zone of Ethiopian-Somali National Regional State.	Africa	East	Ethiopia	Fanfan zone	Undefined	Low income	Cross-sectional	Seroprevalence	1	0	0	0	1	0	1	1	0	0	Serum: cattle (268), sheep (108), goats (172)	Yes	RBT	Yes	0	N/A	0	N/A	N/A	N/A	N/A	0	N/A	N/A	N/A	1	Yes	0	N/A	0	N/A	0	N/A	N/A	0	N/A	N/A	0
#799 - Kaaboub 2019	2019	Veterinary World	Serological and histopathological investigation of brucellosis in cattle in Medea region, Northern Algeria.	Africa	North	Algeria	Medea region	Both	Lower middle income	Cross-sectional	Seroprevalence	1	0	0	0	1	0	0	0	0	0	Serum: animals from farms(280) animal from abattoir (215)	Yes	RBT	Yes	0	N/A	0	N/A	N/A	N/A	N/A	0	N/A	N/A	N/A	0	N/A	0	N/A	0	N/A	0	N/A	N/A	0	N/A	N/A	0
#9938 - Schelling 2003	2003	Preventive Veterinary Medicine	Brucellosis and Q-fever seroprevalences of nomadic pastoralists and their livestock in Chad	Africa	Central	Chad	Chari-Baguirmi and Kanem	Rural	Low income	Cross-sectional	Seroprevalence	1	0	0	0	1	0	1	1	0	1	Serum: cattle (608), sheep (367), goats (374)	Yes	RBT	Yes	0	N/A	Serum	sLPS	Anti-ruminant-IgG	Yes/Yes	No	0	N/A	N/A	N/A	0	N/A	0	N/A	0	N/A	Isolate	Brucella genus: 16S	Yes/Yes	0	N/A	N/A	0
#12727 - Patel 2014	2014	Veterinary World	Prevalence and risk factor's analysis of bovine brucellosis in peri-urban areas under intensive system of production in Gujarat, India	Asia	Indian subcontinent	India	Gujarat	Urban	Lower middle income	Cross-sectional	Seroprevalence	1	0	0	0	1	1	0	0	0	1	Milk: bulk (199), individual (582)	Yes	0	N/A	0	N/A	Milk	VMRD Inc USA - sLPS	Insufficient information	Insufficient information/Yes	No	0	N/A	N/A	N/A	0	N/A	0	N/A	0	N/A	0	N/A	N/A	0	N/A	N/A	0
#1685 - Lindahl 2014	2014	Tropical Animal Health and Production	Seropositivity and risk factors for Brucella in dairy cows in urban and peri-urban small-scale farming in Tajikistan.	Asia	Central	Tajikistan	Dushanbe	Urban	Lower middle income	Cross-sectional	Seroprevalence	1	0	0	0	1	0	0	0	0	0	Serum (904)	Yes	0	N/A	0	N/A	Serum	Svanovir i-ELISA	Insufficient information	Yes/Insufficient information	No	Serum	Insufficient information	Insufficient information	Insufficient information	0	N/A	0	N/A	0	N/A	0	N/A	N/A	0	N/A	N/A	0
#5165 - Kiiza 2021	2021	American Journal of Tropical Medicine and Hygiene	Seroprevalence of and risk factors associated with exposure to Brucella spp. In Dairy Cattle in three different agroecological zones in Rwanda	Africa	East	Rwanda	Southern, Western and Eastern province	Rural	Low income	Cross-sectional	Seroprevalence	1	0	0	0	1	0	0	0	0	0	Serum (465)	Yes	RBT	Yes	0	N/A	0	N/A	N/A	N/A	N/A	Serum	Svanovir c-ELISA/sLPS	Yes/Yes	No	0	N/A	0	N/A	0	N/A	0	N/A	N/A	0	N/A	N/A	0
#4152 - Tarusikirwa 2023	2023	PLOS ONE	Seroprevalence and assessment of public awareness of Brucella spp., Toxoplasma gondii and Chlamydia abortus in small ruminants from selected smallholder commercial farms of Zimbabwe	Africa	East	Zimbabwe	Chivi, Goromonzi, Makoni, Chivi	Rural	Lower middle income	Cross-sectional	Seroprevalence	1	0	0	0	0	0	1	1	0	0	Serum: goats (335), sheep (63)	Yes	0	N/A	0	N/A	Serum	IDVet - sLPS	Anti-multi-species-IgG-HRP conjugate	Yes/Yes	No	0	N/A	N/A	N/A	0	N/A	0	N/A	0	N/A	0	N/A	N/A	0	N/A	N/A	0
#321 - Lysholm 2022	2022	Acta Tropica	Seropositivity rates of zoonotic pathogens in small ruminants and associated public health risks at informal urban markets in Zambia.	Africa	East	Zambia	Lusaka and Kasumbalesa	Urban	Lower middle income	Cross-sectional	Seroprevalence	1	0	0	0	0	0	1	1	0	0	Serum: goats (223), sheep (14)	Yes	0	N/A	0	N/A	0	N/A	N/A	N/A	N/A	Serum	Svanovir c-ELISA/sLPS	Yes/Yes	No	0	N/A	0	N/A	0	N/A	0	N/A	N/A	0	N/A	N/A	0
#1218 - Arenas 2017	2017	Tropical Animal Health and Production	Screening food-borne and zoonotic pathogens associated with livestock practices in the Sumapaz region, Cundinamarca, Colombia.	The Americas	South	Colombia	Sumapaz region	Rural	Upper middle income	Cross-sectional	Seroprevalence	1	0	0	0	1	0	0	0	0	0	Serum (546)	Yes	0	N/A	0	N/A	0	N/A	N/A	N/A	N/A	Serum	Svanovir c-ELISA/sLPS	Yes/Yes	Insufficient information	0	N/A	0	N/A	0	N/A	0	N/A	N/A	0	N/A	N/A	0
#11774 - Aulakh 2008	2008	Acta Veterinaria BRNO	A study on the epidemiology of bovine brucellosis in Punjab (India) using milk-ELISA	Asia	Indian subcontinent	India	Punjab	Both	Lower middle income	Cross-sectional	Seroprevalence	1	0	0	0	1	1	0	0	0	1	Milk: cattle (150), buffalo (195)	Yes	0	N/A	0	N/A	Milk	VMRD Inc USA - sLPS	Insufficient information	Insufficient information	No	0	N/A	N/A	N/A	0	N/A	0	N/A	0	N/A	0	N/A	N/A	0	N/A	N/A	0
#1558 - Pilo 2015	2015	Epidemiology & Infection	Brucella suis infection in domestic pigs in Sardinia (Italy)	Europe	South	Italy	Sardinia	Rural	High income	Cross-sectional	Seroprevalence	1	0	0	1	0	0	0	0	1	0	Serum (1251), Tissues (139)	Yes	RBT	Yes	0	N/A	0	N/A	N/A	N/A	N/A	0	N/A	N/A	N/A	1	Yes	0	N/A	0	N/A	Tissues	OG157, OG158 from Sigma	Insufficient information	0	N/A	N/A	0
#1067 - Asakura 2018	2018	EcoHealth	Brucellosis Risk in Urban and Agro-pastoral Areas in Tanzania.	Africa	East	Tanzania	Morogoro municipality and Mvomero district	Both	Lower middle income	Cross-sectional	Seroprevalence	1	0	0	0	1	0	0	0	0	0	Serum: urban (667), rural (673)	Yes	RBT	Yes	0	N/A	0	N/A	N/A	N/A	N/A	Serum	Svanovir c-ELISA/sLPS	Yes/Yes	No	0	N/A	0	N/A	0	N/A	0	N/A	N/A	0	N/A	N/A	0
#260 - Shome 2022	2022	Tropical Animal Health and Production	Countrywide cross-sectional study of swine brucellosis sero-prevalence in Indian subcontinent during 2018-2019.	Asia	Indian subcontinent	India	Countrywide	Both	Lower middle income	Cross-sectional	Seroprevalence	1	0	0	0	0	0	0	0	1	0	Serum (5431)	Yes	0	N/A	0	N/A	Serum	sLPS	Anti-pig IgG-HRP conjugate	Yes/Yes	No	0	N/A	N/A	N/A	0	N/A	0	N/A	0	N/A	0	N/A	N/A	0	N/A	N/A	0
#12907 - deAlmeida 2016	2016	Semina: Ciências Agrárias	Prevalence and associated risk factors for bovine brucellosis in the state of Pernambuco, Brazil	The Americas	South	Brazil	Pernambuco	Urban	Upper middle income	Cross-sectional	Seroprevalence	1	0	0	0	1	0	0	0	0	0	Serum (3901)	Yes	RBT	No	0	N/A	0	N/A	N/A	N/A	N/A	0	N/A	N/A	N/A	1	Insufficient information	0	N/A	0	N/A	0	N/A	N/A	0	N/A	N/A	0
#8998 - Mitrov 2010	2010	Macedonian Journal of Medical Sciences	Seroprevalence of cattle brucellosis in the Republic of Macedonia (2005-2009)	Europe	East	Macedonia	Not specified	Undefined	Upper middle income	Cross-sectional	Seroprevalence	1	0	0	0	1	0	0	0	0	0	Serum (559, 476)	Yes	RBT	Yes	0	N/A	Serum	IDEXX CHEKIT - sLPS	Insufficient information	Yes/Insufficient information	Insufficient information	0	N/A	N/A	N/A	0	N/A	0	N/A	0	N/A	0	N/A	N/A	0	N/A	N/A	0
#3826 - Karim 1979	1979	Tropical Animal Health and Production	The prevalence of brucellosis among sheep and goats in northern Iraq.	Asia	Middle East	Iraq	North	Undefined	Upper middle income	Cross-sectional	Seroprevalence	1	0	0	0	0	0	1	1	0	0	Serum: sheep (2368), goats (3156)	Yes	RBT	Insufficient information	1	No	0	N/A	N/A	N/A	N/A	0	N/A	N/A	N/A	0	N/A	0	N/A	0	N/A	0	N/A	N/A	0	N/A	N/A	0
#5313 - Ozen 2021	2021	Thai Journal of Veterinary Medicine	Brucellosis in a water buffalo (Bubalus bubalis) herd in Balikesir province of Turkey: A bacteriological and pathological investigation	Asia	Middle East	Turkey	Balikesir province	Both	Upper middle income	Isolate typing	Isolates	1	1	0	0	0	1	0	0	0	0	Serum and milk (4) Aborted fetus (1)	Yes	RBT	Yes	1	Yes	0	N/A	N/A	N/A	N/A	0	N/A	N/A	N/A	0	N/A	0	N/A	1	Yes	0	N/A	N/A	0	N/A	N/A	0
#268 - Aliyev 2022	2022	BMC Veterinary Research	Identification and molecular characterization of Brucella abortus and Brucella melitensis isolated from milk in cattle in Azerbaijan.	Asia	Central	Azerbaijan	Goygol, Dashkesen, Ganja, Goranboy and Samukh	Both	Upper middle income	Isolate typing	Isolates	1	1	1	0	1	0	0	0	0	0	Serum and milk (1075)	Yes	RBT	Yes	0	N/A	0	N/A	N/A	N/A	N/A	0	N/A	N/A	N/A	0	N/A	0	N/A	0	N/A	0	N/A	N/A	Isolate	Species: Multiplex PCR (Probert et al., 2004)	Yes/Yes	MLVA
#6400 - Cao 2018	2018	Emerging Microbes and Infections	Enzootic situation and molecular epidemiology of Brucella in livestock from 2011 to 2015 in Qingyang, China	Asia	East	China	Qingyang district, Gansu province	Urban	Upper middle income	Cross-sectional	Seroprevalence	1	0	1	0	1	0	1	0	1	0	Serum: swine (4237), yellow cattle (16,433), dairy cow (7569), sheep (419,461) Spleen of aborted sheep (55)	Yes	RBT	Insufficient information	1	No	0	N/A	N/A	N/A	N/A	0	N/A	N/A	N/A	0	N/A	0	N/A	0	N/A	Isolate	Species: AMOS PCR	Yes/Yes	0	N/A	N/A	MLVA
#1480 - Aslan 2015	2015	Virology	Epidemiology and genetic characterization of BVDV, BHV-1, BHV-4, BHV-5 and Brucella spp. infections in cattle in Turkey.	Asia	Middle East	Turkey	Kirikkale	Both	Upper middle income	Cross-sectional	Seroprevalence	1	0	0	0	1	0	0	0	0	0	Serum (656)	Yes	RBT	Insufficient information	1	No	0	N/A	N/A	N/A	N/A	0	N/A	N/A	N/A	0	N/A	0	N/A	0	N/A	0	N/A	N/A	0	N/A	N/A	0
#4168 - Kassa 2023	2023	Journal of Applied Animal Research	Seroprevalence of brucellosis in dairy animals and their owners in selected sites, central highlands of Ethiopia	Africa	East	Ethiopia	Holeta town, Wolmera district and Adea Berga EIAR dairy farm	Both	Low income	Cross-sectional	Seroprevalence	1	0	0	0	1	0	0	0	0	0	Cattle serum (352)	Yes	RBT	Yes	0	N/A	0	N/A	N/A	N/A	N/A	0	N/A	N/A	N/A	1	Yes	0	N/A	0	N/A	0	N/A	N/A	0	N/A	N/A	0
#13289 - Omer 2007	2007	Journal of Animal and Veterinary Advances	Survey of brucellosis among sheep, goats, camels and cattle in Kassala area, eastern Sudan	Africa	North	Sudan	Kassala area	Both	Low income	Cross-sectional	Seroprevalence	1	0	0	0	1	0	1	1	0	0	Serum: Cattle (694), sheep (261,787), goats (69,700)	Yes	RBT	Insufficient information	0	N/A	0	N/A	N/A	N/A	N/A	0	N/A	N/A	N/A	0	N/A	0	N/A	0	N/A	0	N/A	N/A	0	N/A	N/A	0
#9523 - ElSherbini 2007	2007	Transactions of the Royal Society of Tropical Medicine and Hygiene	Seroprevalences and local variation of human and livestock brucellosis in two villages in Gharbia Governorate, Egypt	Africa	North	Egypt	Gharbia Governate	Rural	Lower middle income	Cross-sectional	Seroprevalence	1	0	0	0	1	1	1	1	0	0	Serum: cattle (77), buffalo (35), sheep (29), goats (18)	Yes	BPAT and RBT	Yes	1	No	0	N/A	N/A	N/A	N/A	0	N/A	N/A	N/A	0	N/A	Rivanol test	No	0	N/A	0	N/A	N/A	0	N/A	N/A	0
#561 - Shome 2021	2021	Transboundary and Emerging Diseases	Spatial sero-prevalence of brucellosis in small ruminants of India: Nationwide cross-sectional study for the year 2017-2018.	Asia	Indian subcontinent	India	Nationwide	Both	Lower middle income	Cross-sectional	Seroprevalence	1	0	0	0	0	0	1	1	0	0	Serum: sheep (8,103), goats (15,953)	Yes	0	N/A	0	N/A	Serum	sLPS	Anti-sheep/goat IgG HRP conjugate	Yes/Yes	Insufficient information	0	N/A	N/A	N/A	0	N/A	0	N/A	0	N/A	0	N/A	N/A	0	N/A	N/A	0
#5655 - Tesfaye 2020	2020	BMC Veterinary Research	Seroprevalence and associated risk factors for chlamydiosis, coxiellosis and brucellosis in sheep and goats in Borana pastoral area, southern Ethiopia	Africa	East	Ethiopia	Borana	Rural	Low income	Cross-sectional	Seroprevalence	1	0	0	0	0	0	1	1	0	0	Serum sheep and goats (506)	Yes	mRBT	Yes	0	N/A	0	N/A	N/A	N/A	N/A	0	N/A	N/A	N/A	1	Yes	0	N/A	0	N/A	0	N/A	N/A	0	N/A	N/A	0
#1692 - Boukary 2013	2013	PLOS ONE	Seroprevalence and potential risk factors for Brucella spp. infection in traditional cattle, sheep and goats reared in urban, periurban and rural areas of Niger.	Africa	West	Niger	Niamey, Balleyara, Torodi	Both	Low income	Cross-sectional	Seroprevalence	0	1	0	0	1	0	1	1	0	0	Serum: cattle (3,170), sheep (1,186), goats (839) Hygroma fluid (16)	Yes	0	N/A	0	N/A	Serum	sLPS	Protein-G peroxydase conjugate	Yes/Yes	No	0	N/A	N/A	N/A	0	N/A	0	N/A	0	N/A	0	N/A	N/A	0	N/A	N/A	MLVA
#7586 - Ijale 2014	2014	Asian Journal of Epidemiology	Seroprevalence of Brucella antibodies in goats in Oju, Benue state, Nigeria	Africa	West	Nigeria	Benue state	Both	Lower middle income	Cross-sectional	Seroprevalence	1	0	0	0	0	0	0	1	0	0	Serum (241)	Yes	RBT	Yes	0	N/A	Serum	IDVet - sLPS	Anti-multi-species-IgG-HRP conjugate	Yes/Yes	No	0	N/A	N/A	N/A	0	N/A	0	N/A	0	N/A	0	N/A	N/A	0	N/A	N/A	0
#1821 - Hernández 2014	2014	Transboundary and Emerging Diseases	A serological survey of Brucella spp., Salmonella spp., Toxoplasma gondii and Trichinella spp. in Iberian fattening pigs reared in free-range systems.	Europe	South	Spain	Andalusia	Both	High income	Cross-sectional	Seroprevalence	1	0	0	0	0	0	0	0	1	0	Serum (709)	Yes	0	N/A	0	N/A	Serum	INgezim BRUCELLA BOVINA - sLPS	Anti-bovine HRP conjugate	Yes/Yes	No	0	N/A	N/A	N/A	0	N/A	0	N/A	0	N/A	0	N/A	N/A	0	N/A	N/A	0
#11160 - Nowroozi-Asl 2007	2007	Italian Journal of Animal Science	A serological survey of brucella spp. in water buffalo in Khoozestan province, Iran	Asia	Middle East	Iran	Khoozestan province	Both	Lower middle income	Cross-sectional	Seroprevalence	1	0	0	0	0	1	0	0	0	0	Serum (400)	Yes	RBT	Insufficient information	1	No	0	N/A	N/A	N/A	N/A	0	N/A	N/A	N/A	0	N/A	2-ME	No	0	N/A	0	N/A	N/A	0	N/A	N/A	0
#576 - Leahy 2020	2020	Infection Ecology and Epidemiology	Risk factors for Brucella spp. and Coxiella burnetii infection among small ruminants in Eastern India	Asia	Indian subcontinent	India	Assam and Odisha	Rural	Lower middle income	Cross-sectional	Seroprevalence	1	0	0	0	0	0	1	1	0	0	Serum: goats (411), sheep (21)	Yes	RBT	Yes	0	N/A	Serum	Svanovir i-ELISA	Insufficient information	Yes/Insufficient information	No	0	N/A	N/A	N/A	0	N/A	0	N/A	0	N/A	0	N/A	N/A	0	N/A	N/A	0
#3666 - Bishop 1984	1984	Journal of the South African Veterinary Association	A brucellosis serological survey on beef cattle slaughtered at Cato Ridge Abattoir.	Africa	South	South Africa	Cato Ridge Abattoir	Urban	Upper middle income	Cross-sectional	Seroprevalence	1	0	0	0	1	0	0	0	0	0	Serum (5059)	Yes	RBT	Insufficient information	1	No	0	N/A	N/A	N/A	N/A	0	N/A	N/A	N/A	1	Insufficient information	0	N/A	0	N/A	0	N/A	N/A	0	N/A	N/A	0
#5129 - Al-Alo 2021	2021	Iraqi Journal of Veterinary Sciences	A cross sectional study on the seroprevalence of bovine brucellosis in Al-Najaf province in Iraq	Asia	Middle East	Iraq	Al-Najaf province	Both	Upper middle income	Cross-sectional	Seroprevalence	1	0	0	0	1	0	0	0	0	0	Serum (187)	Yes	RBT	No	0	N/A	0	N/A	N/A	N/A	N/A	Serum	Synbiotics®	Insufficient information	No	0	N/A	0	N/A	0	N/A	0	N/A	N/A	0	N/A	N/A	0
#11579 - BEDARD 1993	1993	Preventive Veterinary Medicine	A PREVALENCE STUDY OF BOVINE TUBERCULOSIS AND BRUCELLOSIS IN MALAWI	Africa	East	Malawi	Northern, Central, and Southern regions	Both	Low income	Cross-sectional	Seroprevalence	1	0	0	0	1	0	0	0	0	0	Serum (2017)	Yes	RBT	Yes	1	Yes	0	N/A	N/A	N/A	N/A	0	N/A	N/A	N/A	0	N/A	0	N/A	0	N/A	0	N/A	N/A	0	N/A	N/A	0
#9466 - Lilenbaum 2007	2007	The Veterinary Journal	A serological study on Brucella abortus, caprine arthritis-encephalitis virus and Leptospira in dairy goats in Rio de Janeiro, Brazil	The Americas	South	Brazil	Rio de Janeiro	Urban	Upper middle income	Cross-sectional	Seroprevalence	1	0	0	0	0	0	0	1	0	0	Serum (953)	Yes	0	N/A	0	N/A	0	N/A	N/A	N/A	N/A	0	N/A	N/A	N/A	0	N/A	2-ME	No	0	N/A	0	N/A	N/A	0	N/A	N/A	0
#402 - Khan 2021	2021	Animals	Seroprevalence and Associated Risk Factors of Bovine Brucellosis in District Gujranwala, Punjab, Pakistan	Asia	Indian subcontinent	Pakistan	Punjab	Both	Lower middle income	Cross-sectional	Seroprevalence	1	0	0	0	1	1	0	0	0	0	Serum. Cattle (108), buffalo (112)	Yes	RBT	Yes	0	N/A	Serum	IDVet - sLPS	Anti-multi-species-IgG-HRP conjugate	Yes/Yes	No	0	N/A	N/A	N/A	0	N/A	0	N/A	0	N/A	0	N/A	N/A	0	N/A	N/A	0
#980 - Madut 2018	2018	PLOS Neglected Tropical Diseases	The sero-prevalence of brucellosis in cattle and their herders in Bahr el Ghazal region, South Sudan.	Africa	East	South Sudan	Ghazal	Rural	Low income	Cross-sectional	Seroprevalence	1	0	0	0	1	0	0	0	0	0	Cattle serum (893)	Yes	RBT	Yes	0	N/A	0	N/A	N/A	N/A	N/A	Serum	IDEXX	Yes/Yes	Insufficient information	0	N/A	0	N/A	0	N/A	0	N/A	N/A	0	N/A	N/A	0
#848 - Arif 2019	2019	Veterinary Medicine and Science	Bovine brucellosis in Pakistan; an analysis of engagement with risk factors in smallholder farmer settings.	Asia	Indian subcontinent	Pakistan	Punjab (Okara, Pakpattan, Kasur,Jhelum and Bhakkar) and two districts of Sindh(Badin and Thatta).	Both	Lower middle income	Cross-sectional	Seroprevalence	1	0	0	0	1	1	0	0	0	0	Serum. Cattle (441), buffalo (621)	Yes	RBT	Yes	0	N/A	Serum	IDEXX CHEKIT - sLPS	Insufficient information	Yes/Insufficient information	No	Serum	Svanovir c-ELISA/sLPS	Yes/Yes	No	0	N/A	0	N/A	0	N/A	0	N/A	N/A	0	N/A	N/A	0
#538 - Jamil 2020	2020	Pathogens	Revisiting Brucellosis in Small Ruminants of Western Border Areas in Pakistan.	Asia	Indian subcontinent	Pakistan	Baluchistan province	Rural	Lower middle income	Cross-sectional	Seroprevalence	1	0	0	0	0	0	1	1	0	0	Serum. Sheep (1196), goats (625)	Yes	RBT	Yes	0	N/A	Serum	IDVet - sLPS	Anti-multi-species-IgG-HRP conjugate	Yes/Yes	No	0	N/A	N/A	N/A	0	N/A	0	N/A	0	N/A	0	N/A	N/A	Serum	Species: IS711 (B. melitensis and B. abortus specific)	No/Yes	0
#2684 - Bernard 2005	2005	Preventive Veterinary Medicine	Tuberculosis and brucellosis prevalence survey on dairy cattle in Mbarara milk basin (Uganda).	Africa	East	Uganda	Mbarara	Rural	Low income	Cross-sectional	Seroprevalence	1	0	0	0	1	0	0	0	0	0	Serum (10,529)	Yes	RBT	Insufficient information	0	N/A	0	N/A	N/A	N/A	N/A	0	N/A	N/A	N/A	0	N/A	0	N/A	0	N/A	0	N/A	N/A	0	N/A	N/A	0
#13107 - Ozturk 2012	2012	Kafkas Universitesi Veteriner Fakultesi Dergisi	Evaluation for Some Bacterial and Viral Abortions of Dairy Cattle Farms in Burdur District of Turkey	Asia	Middle East	Turkey	Burdur district	Both	Upper middle income	Cross-sectional	Seroprevalence	1	0	0	0	1	0	0	0	0	0	Serum (932)	Yes	0	N/A	0	N/A	Serum	Insufficient information	Insufficient information	Insufficient information	No	0	N/A	N/A	N/A	0	N/A	0	N/A	0	N/A	0	N/A	N/A	0	N/A	N/A	0
#63 - Özmen 2023	2023	Comparative Immunology, Microbiology and Infectious Diseases	Genotyping of Brucella isolates from animals and humans by Multiple-Locus Variable-number Tandem Repeat Analysis (MLVA).	Asia	Middle East	Turkey	Countrywide	Both	Upper middle income	Isolate typing	Isolates	1	1	1	0	1	1	1	1	0	0	Animal tissues: aborted fetus, vaginal swap, placenta (?)	Yes	RBT	Insufficient information	0	N/A	0	N/A	N/A	N/A	N/A	0	N/A	N/A	N/A	0	N/A	0	N/A	0	N/A	0	N/A	N/A	Isolate	BMEII0466 and BruAb2_0168	Yes/No	MLVA
#1247 - Kumkrong 2017	2017	The Southeast Asian Journal of Tropical Medicine and Public Health	MULTIPLE-LOCUS VARIABLE-NUMBER TANDEM REPEAT ANALYSIS OF BRUCELLA ISOLATES FROM THAILAND.	Asia	Southeast	Thailand	Central Thailand	Both	Upper middle income	Isolate typing	Isolates	0	1	1	1	1	0	0	1	0	1	1. Animals: Vaginal swabs and milk	Yes	0	N/A	0	N/A	0	N/A	N/A	N/A	N/A	0	N/A	N/A	N/A	0	N/A	0	N/A	0	N/A	Isolate	Multiplex PCR	Yes/No	0	N/A	N/A	MLVA
#14479 - TECLAW 1985	1985	Preventive Veterinary Medicine	PREVALENCE OF BRUCELLOSIS INFECTION IN CATTLE IN THE MEXICAN STATES OF NUEVO-LEON, TAMAULIPAS AND COAHUILA AS DETERMINED BY THE ELISA	The Americas	Central	Mexico	NUEVO LEON, TAMAULIPAS AND COAHUILA	Both	Upper middle income	Cross-sectional	Seroprevalence	1	0	0	0	1	0	0	0	0	0	Serum (2070)	Yes	0	N/A	0	N/A	Serum	sLPS	Insufficient information	Insufficient information	Insufficient information	0	N/A	N/A	N/A	0	N/A	0	N/A	0	N/A	0	N/A	N/A	0	N/A	N/A	0
#12150 - Bertuzzi 2022	2020	Semina: Ciências Agrárias	Seroprevalence of Toxoplasma gondii, Neospora caninum, and Brucella abortus in sheep from Toledo, Paraná, Brazil	The Americas	South	Brazil	Toledo	Both	Upper middle income	Cross-sectional	Seroprevalence	1	0	0	0	0	0	1	0	0	0	Serum (240)	Yes	RBT	Yes	1	No	0	N/A	N/A	N/A	N/A	0	N/A	N/A	N/A	0	N/A	2-ME	Insufficient information	0	N/A	0	N/A	N/A	0	N/A	N/A	0
#7490 - Chiebao 2015	2015	Transboundary and Emerging Diseases	Variables Associated with Infections of Cattle by Brucella abortus., Leptospira spp. and Neospora spp.in Amazon Region in Brazil	The Americas	South	Brazil	Amazon	Urban	Upper middle income	Cross-sectional	Seroprevalence	1	0	0	0	1	0	0	0	0	0	Serum (3491)	Yes	RBT	Insufficient information	0	N/A	0	N/A	N/A	N/A	N/A	0	N/A	N/A	N/A	0	N/A	2-ME	Insufficient information	0	N/A	0	N/A	N/A	0	N/A	N/A	0
#721 - Pulido-Villamarín 2020	2020	Revue Scientifique et technique	Assessment of antibodies against three zoonotic bacteria and associated risk factors in pig farms in Colombia	The Americas	South	Colombia	Antioquia, Quindío, Risaralda, Caldas, Valle del Cauca, Cundinamarca and Meta	Both	Upper middle income	Cross-sectional	Seroprevalence	1	0	0	0	0	0	0	0	1	0	Serum (350)	Yes	0	N/A	0	N/A	Serum	INgezim BRUCELLA BOVINA - sLPS	Anti-bovine HRP conjugate	Yes/Yes	No	0	N/A	N/A	N/A	0	N/A	0	N/A	0	N/A	0	N/A	N/A	0	N/A	N/A	0
#671 - Shabana 2020	2020	JOURNAL OF ADVANCED VETERINARY AND ANIMAL RESEARCH	Seroprevalence of some viral and bacterial zoonoses in domestic ruminants in Medina	Asia	Middle East	Saudi Arabia	Medina	Urban	High income	Cross-sectional	Seroprevalence	1	0	0	0	0	0	1	1	0	0	Serum. Sheep (665), goats (228)	Yes	0	N/A	0	N/A	Serum	IDVet - sLPS	Anti-multi-species-IgG-HRP conjugate	Yes/Yes	No	0	N/A	N/A	N/A	0	N/A	0	N/A	0	N/A	0	N/A	N/A	0	N/A	N/A	0
#2961 - El-Ansary 2001	2001	Saudi Medical Journal	Brucellosis among animals and human contacts in eastern Sudan.	Africa	North	Sudan	Kassala	Both	Low income	Cross-sectional	Seroprevalence	1	0	0	0	1	0	1	1	0	0	Serum. Goats (325), sheep (351), cattle (298)	Yes	0	N/A	SAT and TAT	No	0	N/A	N/A	N/A	N/A	0	N/A	N/A	N/A	0	N/A	0	N/A	0	N/A	0	N/A	N/A	0	N/A	N/A	0
#1956 - Swai 2012	2012	Asian Pacific Journal of Tropical Biomedicine	A survey of zoonotic diseases in trade cattle slaughtered at Tanga city abattoir: a cause of public health concern	Africa	East	Tanzania	Tanga city	Urban	Lower middle income	Cross-sectional	Seroprevalence	1	0	0	0	1	0	0	0	0	0	Serum (51)	Yes	RBT	Yes	0	N/A	0	N/A	N/A	N/A	N/A	0	N/A	N/A	N/A	0	N/A	0	N/A	0	N/A	0	N/A	N/A	0	N/A	N/A	0
#113 - Aghamohammad 2023	2023	Comparative Immunology, Microbiology and Infectious Diseases	Determination of seroprevalence of brucellosis in livestock and high-risk population in Kurdistan, Western Iran	Asia	Middle East	Iran	Kurdistan province	Both	Lower middle income	Cross-sectional	Seroprevalence	1	0	0	0	1	0	1	1	0	0	Serum. Cattle (80), sheep (120), goats (60)	Yes	RBT	No	0	N/A	Serum	NovaLisa Brucella IgM	Anti-human IgM conjugate	No	No	0	N/A	N/A	N/A	0	N/A	0	N/A	0	N/A	0	N/A	N/A	0	N/A	N/A	0
#5238 - Holt 2021	2021	PLOS Neglected Tropical Diseases	Epidemiology of brucellosis in cattle and dairy farmers of rural Ludhiana, Punjab	Asia	Indian subcontinent	India	Punjab	Rural	Lower middle income	Cross-sectional	Seroprevalence	1	0	0	0	1	1	0	0	0	1	Milk (1802)	Yes	RBT	Yes	0	N/A	Milk	BRUCELISA (APHA) - sLPS	Insufficient information	Yes/Yes	Insufficient information	0	N/A	N/A	N/A	0	N/A	0	N/A	0	N/A	0	N/A	N/A	0	N/A	N/A	0
#11083 - Brahmabhatt 2009	2009	Buffalo Bulletin	SEROPREVALENCE OF BRUCELLA SPP. IN BUFFALOES IN THE CENTRAL GUJARAT REGION OF INDIA	Asia	Indian subcontinent	India	Gujarat	Both	Lower middle income	Cross-sectional	Seroprevalence	1	0	0	0	0	1	0	0	0	0	Serum (251)	Yes	RBT	Yes	STAT	Yes	Serum	PD-AMAS - sLPS	Biotin-anti-bovine IgG and avidin-horseradish peroxidase	Yes/Yes	No	0	N/A	N/A	N/A	0	N/A	0	N/A	0	N/A	0	N/A	N/A	0	N/A	N/A	0
#205 - Elmonir 2022	2022	BMC Veterinary Research	Isolation and molecular confirmation of Brucella suis biovar 2 from slaughtered pigs: an unanticipated biovar from domestic pigs in Egypt.	Africa	North	Egypt	El‐Basatin	Undefined	Lower middle income	Cross-sectional	Seroprevalence	1	0	0	1	0	0	0	0	1	0	Cervical lymph nodes (LN), inguinal LN, and supra-mammary LN (1116)	Yes	0	N/A	0	N/A	0	N/A	N/A	N/A	N/A	0	N/A	N/A	N/A	0	N/A	0	N/A	0	N/A	Isolate	Brucella genus: IR-1 and IR-2 primers Species: AMOS-PCR and Bruce-Ladder multiplex PCR + Suis ladder	Yes/Yes	0	N/A	N/A	MS
#6449 - VijayaKumar 2018	2018	Buffalo Bulletin	Seroprevalence of brucellosis in buffaloes of Telangana State, India	Asia	Indian subcontinent	India	Telangana State	Rural	Lower middle income	Cross-sectional	Seroprevalence	1	0	0	0	0	1	0	0	0	0	Serum (920)	Yes	RBT	Insufficient information	STAT	No	Serum	IDEXX CHEKIT - sLPS	Insufficient information	Yes/Insufficient information	No	0	N/A	N/A	N/A	0	N/A	LFA	Insufficient information	0	N/A	0	N/A	N/A	0	N/A	N/A	0
#3029 - Silva 2000	2000	Preventive Veterinary Medicine	Seroepidemiology of Brucella abortus infection in bovids in Sri Lanka.	Asia	Islands	Sri Lanka	All districts	Undefined	Lower middle income	Cross-sectional	Seroprevalence	1	0	0	0	1	1	0	0	0	0	Serum. Cattle (3076), buffalo (840)	Yes	0	N/A	0	N/A	Serum	Animal Production Unit, Agriculture Laboratory, International Atomic Energy Agency in Vienna	Insufficient information	Insufficient information	No	0	N/A	N/A	N/A	0	N/A	0	N/A	0	N/A	0	N/A	N/A	0	N/A	N/A	0
#13010 - SINGH 1994	1994	Small Ruminant Research	OCCURRENCE OF ABORTIONS AND SEROPREVALENCE OF BRUCELLOSIS IN GOATS AND SHEEP	Asia	Indian subcontinent	India	Barbari, Jamunapari, Sirohi, Kutchi, Jakharana, Marwari and Muzaffarnagri	Both	Lower middle income	Cross-sectional	Seroprevalence	1	0	0	0	0	0	1	1	0	0	Serum. Sheep (715), goats (1856)	Yes	0	N/A	1	No	0	N/A	N/A	N/A	N/A	0	N/A	N/A	N/A	0	N/A	0	N/A	0	N/A	0	N/A	N/A	0	N/A	N/A	0
#217 - Siengsanan-Lamont 2022	2022	Tropical Medicine and Infectious Disease	Abattoir-Based Serological Surveillance and Spatial Risk Analysis of Foot-and-Mouth Disease, Brucellosis, and Q Fever in Lao PDR Large Ruminants	Asia	Southeast	Lao PDR	All 18 provinces	Rural	Lower middle income	Cross-sectional	Seroprevalence	1	0	0	0	1	1	0	0	0	0	Serum. Cattle (2931), buffalo (1316)	Yes	RBT	Yes	0	N/A	Serum	IDVet - sLPS	Anti-multi-species-IgG-HRP conjugate	Yes/Yes	Insufficient information	0	N/A	N/A	N/A	0	N/A	0	N/A	0	N/A	0	N/A	N/A	0	N/A	N/A	0
#1166 - Ayinmode 2017	2017	African Journal of Infectious Diseases	SEROLOGICAL SURVEY OF TOXOPLASMOSIS, NEOSPOROSIS AND BRUCELLOSIS AMONG CATTLE HERDS IN OYO STATE, SOUTH-WESTERN NIGERIA.	Africa	West	Nigeria	Itesiwaju Local Government Area (LGA) of Oyo State	Rural	Lower middle income	Cross-sectional	Seroprevalence	1	0	0	0	1	0	0	0	0	0	Serum (174)	Yes	RBT	Yes	0	N/A	0	N/A	N/A	N/A	N/A	Serum	COMPELISA (APHA)	Yes/Yes	No	0	N/A	0	N/A	0	N/A	0	N/A	N/A	0	N/A	N/A	0
#934 - Kanani 2018	2018	Veterinary World	Seroprevalence of brucellosis in small ruminants in organized and unorganized sectors of Gujarat state, India	Asia	Indian subcontinent	India	Gujarat	Urban	Lower middle income	Cross-sectional	Seroprevalence	1	0	0	0	0	0	1	1	0	0	Serum. Sheep (675), goats (1769)	Yes	RBT	Yes	0	N/A	Serum	sLPS	Anti-goat/sheep IgG HRP conjugate	Yes/Yes	No	0	N/A	N/A	N/A	0	N/A	0	N/A	0	N/A	0	N/A	N/A	0	N/A	N/A	0
#62 - Robi 2023	2023	Veterinary Immunology and Immunopathology	Neglected zoonotic bacteria causes and associated risk factors of cattle abortion in different agro-ecological zones of southwest Ethiopia	Africa	East	Ethiopia	Bench-Sheko and West Omo zones	Rural	Low income	Cross-sectional	Seroprevalence	1	0	0	0	1	0	0	0	0	0	Serum (461)	Yes	RBT	Yes	0	N/A	0	N/A	N/A	N/A	N/A	0	N/A	N/A	N/A	1	Yes	0	N/A	0	N/A	0	N/A	N/A	0	N/A	N/A	0
#526 - Cadmus 2020	2020	PanAfrican Medical Journal	Seroprevalence and associated factors of brucellosis and Q-fever in cattle from Ibarapa area, Oyo state, South-western Nigeria	Africa	West	Nigeria	Oyo State	Both	Lower middle income	Cross-sectional	Seroprevalence	1	0	0	0	1	0	0	0	0	0	Serum (149)	Yes	RBT	Yes	0	N/A	0	N/A	N/A	N/A	N/A	Serum	COMPELISA (APHA)	Yes/Yes	No	0	N/A	0	N/A	0	N/A	0	N/A	N/A	0	N/A	N/A	0
#1089 - Alhamada 2017	2017	Veterinary Sciences	Risk Factors Associated with Brucella Seropositivity in Sheep and Goats in Duhok Province, Iraq.	Asia	Middle East	Iraq	Duhok province	Both	Upper middle income	Cross-sectional	Seroprevalence	1	0	0	0	0	0	1	1	0	0	Serum. Goats (97), sheep (335)	Yes	RBT	No	0	N/A	Serum	NovaTec, Dietzenbach, Germany	Insufficient information	Insufficient information	No	0	N/A	N/A	N/A	0	N/A	0	N/A	0	N/A	0	N/A	N/A	0	N/A	N/A	0
#805 - Shome 2019	2019	Comparative Immunology, Microbiology and Infectious Diseases	Spatial seroprevalence of bovine brucellosis in India—A large random sampling survey	Asia	Indian subcontinent	India	cattle- Punjab, Maharashtra, Rajasthan, Karnataka, Madhya Pradesh, Tamil Nadu, Gujarat and Kerala and buffaloes-Punjab, Gujarat and Manipur	Both	Lower middle income	Cross-sectional	Seroprevalence	1	0	0	0	1	1	0	0	0	0	Serum. Cattle (9236), buffalo (2818)	Yes	0	N/A	0	N/A	Serum	sLPS	Protein-G HRP conjugate	Yes/Yes	No	0	N/A	N/A	N/A	0	N/A	0	N/A	0	N/A	0	N/A	N/A	0	N/A	N/A	0
#13319 - Suazo-Cortez 2012	2012	African Journal of Microbiology Research	First notification on the presence of brucellosis in water buffalo (Bubalus bubalis) in Mexico by serological tests	The Americas	Central	Mexico	south of Veracruz	Both	Upper middle income	Cross-sectional	Seroprevalence	1	0	0	0	0	1	0	0	0	0	Serum (99)	Yes	RBT	No	0	N/A	0	N/A	N/A	N/A	N/A	0	N/A	N/A	N/A	0	N/A	Rivanol test	No	0	N/A	0	N/A	N/A	0	N/A	N/A	0
#1333 - Akinseye 2016	2016	Onderstepoort Journal of Veterinary Research	Sero-epidemiological survey and risk factors associated with bovine brucellosis among slaughtered cattle in Nigeria.	Africa	West	Nigeria	Northern, southern and south-western Nigeria	Both	Lower middle income	Cross-sectional	Seroprevalence	1	0	0	0	1	0	0	0	0	0	Serum (8105)	Yes	RBT	Yes	0	N/A	0	N/A	N/A	N/A	N/A	0	N/A	N/A	N/A	0	N/A	0	N/A	0	N/A	0	N/A	N/A	0	N/A	N/A	0
#575 - Wainaina 2020	2020	Tropical Animal Health and Production	Detection of Brucella spp. in raw milk from various livestock species raised under pastoral production systems in Isiolo and Marsabit Counties, northern Kenya.	Africa	East	Kenya	Isiolo and Marsabit Counties, northern Kenya	Rural	Lower middle income	Cross-sectional	Seroprevalence	1	1	1	0	1	0	1	1	0	1	Milk. Cattle (50), sheep (7), goats (312)	Yes	0	N/A	0	N/A	Serum	PrioCHECK Brucella Antibody 2.0 ELISA - sLPS	Anti-bovine IgG HRP conjugate	Yes/Yes	No	0	N/A	N/A	N/A	0	N/A	0	N/A	0	N/A	0	N/A	N/A	Milk	Brucella genus: bcsp31 Species: IS711 (B. abortus and B. melitensis specific)	Yes/Yes	0
#132 - Ntivuguruzwa 2022	2022	PLOS ONE	Seroprevalence of brucellosis and molecular characterization of Brucella spp. from slaughtered cattle in Rwanda.	Africa	East	Rwanda	six abattoirs (societe des abattoirs de Nyabugogo “SABAN”, Rugano abattoir, Kamembe, Rubavu, Kamuhanda, Gataraga)	Rural	Low income	Cross-sectional	Seroprevalence	1	1	1	0	1	0	0	0	0	0	Serum (300) Left and right retropharyngeal lymph nodes (300)	Yes	RBT	Yes	0	N/A	Serum	IDVet - sLPS	Anti-multi-species-IgG-HRP conjugate	Yes/Yes	No	0	N/A	N/A	N/A	0	N/A	0	N/A	0	N/A	0	N/A	N/A	Isolate	Brucella genus: 16S RNA Species: Multiplex PCR (Probert et al., 2004), Bruce Ladder	Yes/Yes	0
#6498 - Burns 2018	2018	PLOS Neglected Tropical Diseases	Serosurveillance of Coxiellosis (Q-fever) and Brucellosis in goats in selected provinces of Lao People’s Democratic Republic	Asia	Southeast	Lao PDR	Vientiane Capital, Xayaboury, Xiengkhuang, Savannakhet and Attapeu	Rural	Lower middle income	Cross-sectional	Seroprevalence	1	0	0	0	0	0	0	1	0	0	Serum (1458)	Yes	RBT	Yes	0	N/A	Serum	IDVet - sLPS	Anti-multi-species-IgG-HRP conjugate	Yes/Yes	No	0	N/A	N/A	N/A	0	N/A	0	N/A	0	N/A	0	N/A	N/A	0	N/A	N/A	0
#555 - Deresa 2020	2020	Veterinary Medicine: Research and Reports	Epidemiological Investigation of Cattle Abortion and Its Association with Brucellosis in Jimma Zone, Ethiopia.	Africa	East	Ethiopia	Jimma zone	Rural	Low income	Cross-sectional	Seroprevalence	1	0	0	0	1	0	0	0	0	0	Serum (484)	Yes	RBT	Yes	0	N/A	0	N/A	N/A	N/A	N/A	0	N/A	N/A	N/A	1	Yes	0	N/A	0	N/A	0	N/A	N/A	0	N/A	N/A	0
#4424 - Papapostolou 2022	2022	Journal of the Hellenic Veterinary Medical Society	Seroprevalence and risk factors assessment of Brucella spp. in dairy buffaloes in mainland Greece	Europe	South	Greece	northern Greece	Both	High income	Cross-sectional	Seroprevalence	1	0	0	0	0	1	0	0	0	0	Serum (1255)	Yes	RBT	Yes	0	N/A	0	N/A	N/A	N/A	N/A	0	N/A	N/A	N/A	1	Yes	0	N/A	0	N/A	0	N/A	N/A	0	N/A	N/A	0
#11924 - Berhe 2007	2007	Journal of Applied Research in Veterinary Medicine	Seroepidemiological investigation of bovine brucellosis in the extensive cattle production system of Tigray region of Ethiopia	Africa	East	Ethiopia	Tigray zone	Rural	Low income	Cross-sectional	Seroprevalence	1	0	0	0	1	0	0	0	0	0	Serum (816)	Yes	RBT	Yes	0	N/A	0	N/A	N/A	N/A	N/A	0	N/A	N/A	N/A	1	Yes	0	N/A	0	N/A	0	N/A	N/A	0	N/A	N/A	0
#2996 - Omer 2000	2000	Epidemiology and Infection	Prevalence of antibodies to Brucella spp. in cattle, sheep, goats, horses and camels in the State of Eritrea; influence of husbandry systems	Africa	East	Eritrea	Western Lowlands, Central Highlands, Southern Highland and Eastern Lowlands	Rural	Low income	Cross-sectional	Seroprevalence	1	0	0	0	1	0	1	1	0	0	Serum. Cattle (2427), goats (661), sheep (104)	Yes	RBT	Yes	0	N/A	0	N/A	N/A	N/A	N/A	0	N/A	N/A	N/A	1	Yes	0	N/A	0	N/A	0	N/A	N/A	0	N/A	N/A	0
#1517 - Gabli 2015	2015	Tropical Animal Health and Production	Brucellosis in nomadic pastoralists and their goats in two provinces of the eastern Algerian high plateaus.	Africa	North	Algeria	Setif and Batna provinces	Both	Lower middle income	Cross-sectional	Seroprevalence	1	0	1	0	0	0	0	1	0	0	Goat serum (4955) Goat vaginal swabs (38)	Yes	RBT	Yes	0	N/A	0	N/A	N/A	N/A	N/A	0	N/A	N/A	N/A	1	Yes	0	N/A	0	N/A	0	N/A	N/A	0	N/A	N/A	0
#13085 - Brasil 2015	2015	Semina: Ciências Agrárias	Occurrence of anti-Brucella abortus and anti-Leptospira spp. antibodies in buffaloes from Paraíba state, Northeastern Brazil	The Americas	South	Brazil	State of Paraíba	Both	Upper middle income	Cross-sectional	Seroprevalence	1	0	0	0	0	1	0	0	0	0	Serum (136)	Yes	BAPA	Insufficient information	1	No	0	N/A	N/A	N/A	N/A	0	N/A	N/A	N/A	0	N/A	2-ME	Insufficient information	0	N/A	0	N/A	N/A	0	N/A	N/A	0
#4620 - Lysholm 2022	2022	Preventive Veterinary Medicine	Seroepidemiology of selected transboundary animal diseases in goats in Zambia	Africa	East	Zambia		Undefined	Lower middle income	Cross-sectional	Seroprevalence	1	0	0	0	0	0	0	1	0	0	Serum (962)	Yes	0	N/A	0	N/A	0	N/A	N/A	N/A	N/A	Serum	Svanovir c-ELISA/sLPS	Yes/Yes	No	0	N/A	0	N/A	0	N/A	0	N/A	N/A	0	N/A	N/A	0
#443 - Siengsanan-Lamont 2021	2021	Animals	The Development of an Abattoir-Based Surveillance System in Lao PDR for the Detection of Zoonoses in Large Ruminants: Q Fever and Brucellosis Seroepidemiology as a Pilot Study	Asia	Southeast	Lao PDR	Luangnamtha (LNT), Luangprabang (LPB), Oudomxay (ODX) (all northern), Savannakhet (SVK) and Champasak (CPS) (southern), and Xiengkhouang (XK; central)	Rural	Lower middle income	Cross-sectional	Seroprevalence	1	0	0	0	1	1	0	0	0	0	Serum. Cattle and buffalo (683)	Yes	RBT	Yes	0	N/A	Serum	IDVet - sLPS	Anti-multi-species-IgG-HRP conjugate	Yes/Yes	No	0	N/A	N/A	N/A	0	N/A	0	N/A	0	N/A	0	N/A	N/A	0	N/A	N/A	0
#138 - Baltazar-Pérez 2022	2022	Microbial Pathogenesis	Prevalence of Neospora caninum, Toxoplasma gondii and Brucella abortus in water buffalo (Bubalus bubalis): Climatic and environmental risk factors in eastern and southeast Mexico	The Americas	Central	Mexico	Veracruz (Las Choapas district, eastern Mexico) and Tabasco (Villahermosa district, southeast Mexico)	Both	Upper middle income	Cross-sectional	Seroprevalence	1	0	0	0	0	1	0	0	0	0	Serum (600)	Yes	RBT	Yes	0	N/A	Serum	Svanovir i-ELISA	Insufficient information	Yes/Insufficient information	No	0	N/A	N/A	N/A	0	N/A	0	N/A	0	N/A	0	N/A	N/A	0	N/A	N/A	0
#3103 - Isloor 1998	1998	Revue Scientifique et technique	A serological survey of bovine brucellosis in India.	Asia	Indian subcontinent	India		Undefined	Lower middle income	Cross-sectional	Seroprevalence	1	0	0	0	1	1	0	0	0	0	Serum. Cattle (23,284) buffalo (7,153)	Yes	RBT	Yes	1	Yes	0	N/A	N/A	N/A	N/A	0	N/A	N/A	N/A	0	N/A	0	N/A	0	N/A	0	N/A	N/A	0	N/A	N/A	0
#159 - Siengsanan-Lamont 2022	2022	Tropical Animal Health and Production	Abattoir-based serological surveillance for transboundary and zoonotic diseases in cattle and swine in Cambodia: a pilot study in Phnom Penh province during 2019 and 2020.	Asia	Southeast	Cambodia	Phnom Penh province	Urban	Lower middle income	Cross-sectional	Seroprevalence	1	0	0	0	1	0	0	0	1	0	Serum. Cattle (477), swine (664)	Yes	RBT	Yes	0	N/A	Serum	IDVet - sLPS	Anti-multi-species-IgG-HRP conjugate	Yes/Yes	No	0	N/A	N/A	N/A	0	N/A	0	N/A	0	N/A	0	N/A	N/A	0	N/A	N/A	0
#67 - Almuzaini 2023	2023	Vaccines	An Epidemiological Study of Brucellosis in Different Animal Species from the Al-Qassim Region, Saudi Arabia.	Asia	Middle East	Saudi Arabia	Al-Qassim region	Both	High income	Cross-sectional	Seroprevalence	1	0	0	0	0	0	1	1	0	0	Serum. Sheep (227), goats (189)	Yes	RBT	Yes	0	N/A	0	N/A	N/A	N/A	N/A	Serum	Svanovir c-ELISA/sLPS	Yes/Yes	No	1	Yes	0	N/A	0	N/A	0	N/A	N/A	0	N/A	N/A	0
#5485 - Abdulhameed 2020	2020	Journal of Pure and Applied Microbiology	Assessment of seroprevalence and the Risk Factors of sheep Brucellosis in Basrah (southern iraq): A Challenge to Prospectively Control Brucellosis	Asia	Middle East	Iraq	Basrah	Urban	Upper middle income	Cross-sectional	Seroprevalence	1	0	0	0	0	0	1	0	0	0	Serum (400)	Yes	RBT	Insufficient information	0	N/A	0	N/A	N/A	N/A	N/A	0	N/A	N/A	N/A	0	N/A	0	N/A	0	N/A	0	N/A	N/A	0	N/A	N/A	0
#3834 - Wernery 1979	1979	Tropical Animal Health and Production	Bovine brucellosis in the southern regions of the Somali Democratic Republic.	Africa	East	Somalia	Gedo region, Lower Juba region	Both	Low income	Cross-sectional	Seroprevalence	1	0	0	0	1	0	0	0	0	1	Serum (5,056), milk (576)	Yes	0	N/A	1	Insufficient information	0	N/A	N/A	N/A	N/A	0	N/A	N/A	N/A	1	Insufficient information	0	N/A	1	Insufficient information	0	N/A	N/A	0	N/A	N/A	0
#12231 - Clementino 2016	2016	Semina: Ciências Agrárias	Epidemiological situation of bovine brucellosis in the state of Paraiba, Brazil	The Americas	South	Brazil	Paraiba state	Both	Upper middle income	Cross-sectional	Seroprevalence	1	0	0	0	1	0	0	0	0	0	Serum (3,489)	Yes	RBT	Insufficient information	0	N/A	0	N/A	N/A	N/A	N/A	0	N/A	N/A	N/A	0	N/A	2-ME	Insufficient information	0	N/A	0	N/A	N/A	0	N/A	N/A	0
#10839 - Aiyedun 2017	2017	Journal of Advanced Veterinary and Animal Research	Seroepidemiological survey of bovine brucellosis in selected Fulani Herds in Kwara State, Nigeria	Africa	West	Nigeria	Kwara State	Both	Lower middle income	Cross-sectional	Seroprevalence	1	0	0	0	1	0	0	0	0	0	Serum (120)	Yes	RBT	Yes	1	Yes	0	N/A	N/A	N/A	N/A	0	N/A	N/A	N/A	0	N/A	0	N/A	0	N/A	0	N/A	N/A	0	N/A	N/A	0
#10798 - Gul 2014	2014	PAKISTAN VETERINARY JOURNAL	Sero-Prevalence of Brucellosis in Food Animals in the Punjab, Pakistan	Asia	Indian subcontinent	Pakistan	Punjab	Both	Lower middle income	Cross-sectional	Seroprevalence	1	0	0	0	1	1	1	1	0	0	Serum. Cattle (475), buffalo (212), sheep (1306), goats (282)	Yes	RBT	Yes	1	No	Serum	Svanovir i-ELISA	Insufficient information	Yes/Insufficient information	No	Serum	Svanovir c-ELISA/sLPS	Yes/Yes	No	0	N/A	0	N/A	0	N/A	0	N/A	N/A	0	N/A	N/A	0
#1508 - Madzingira 2015	2015	Tropical Animal Health and Production	Retrospective analysis of the prevalence of Brucella antibodies in sheep in the Karas Region of Namibia.	Africa	South	Namibia	Karas region	Both	Upper middle income	Cross-sectional	Seroprevalence	1	0	0	0	0	0	1	0	0	0	Serum (22,994)	Yes	RBT	Yes	0	N/A	0	N/A	N/A	N/A	N/A	0	N/A	N/A	N/A	1	Yes	0	N/A	0	N/A	0	N/A	N/A	0	N/A	N/A	0
#7982 - Priyadarshini 2013	2013	Journal of Pure and Applied Microbiology	Brucellosis in cattle and occupationally exposed human beings: A serosurvey in Odisha, India	Asia	Indian subcontinent	India	Odisha	Rural	Lower middle income	Cross-sectional	Seroprevalence	1	0	0	0	1	0	0	0	0	1	Cattle serum (258) Milk (87)	Yes	RBT	Yes	STAT	No	Serum	PD-AMAS - sLPS	Biotin-anti-bovine IgG and avidin-horseradish peroxidase	Yes/Yes	No	0	N/A	N/A	N/A	0	N/A	0	N/A	1	Yes	0	N/A	N/A	0	N/A	N/A	0
#145 - Adabi 2022	2022	Veterinary World	Brucellosis in livestock: First study on seroepidemiology, risk factors, and preventive strategies to manage the disease in Famenin, Iran.	Asia	Middle East	Iran	Famenin	Both	Lower middle income	Cross-sectional	Seroprevalence	1	0	0	0	1	0	1	1	0	0	Serum. Sheep (1470), goats (190), cattle (98)	Yes	RBT	Insufficient information	1	No	0	N/A	N/A	N/A	N/A	0	N/A	N/A	N/A	0	N/A	2-ME	No	0	N/A	0	N/A	N/A	0	N/A	N/A	0
#895 - Edao 2018	2018	BMC Veterinary Research	Brucellosis in the Addis Ababa dairy cattle: the myths and the realities.	Africa	East	Ethiopia	Addis Ababa	Urban	Low income	Cross-sectional	Seroprevalence	1	0	0	0	1	0	0	0	0	0	Serum (1550)	Yes	RBT	Yes	0	N/A	0	N/A	N/A	N/A	N/A	Serum	COMPELISA (APHA)	Yes/Yes	No	1	Yes	0	N/A	0	N/A	0	N/A	N/A	0	N/A	N/A	0
#12321 - Ullah 2019	2019	PAKISTAN JOURNAL OF ZOOLOGY	Brucellosis is Significantly Associated with Reproductive Disorders in Dairy Cattle of Punjab, Pakistan	Asia	Indian subcontinent	Pakistan	Punjab	Both	Upper middle income	Cross-sectional	Seroprevalence	1	0	0	0	1	0	0	0	0	0	Serum (384)	Yes	RBT	Insufficient information	0	N/A	Serum	Svanovir i-ELISA	Insufficient information	Yes/Insufficient information	No	0	N/A	N/A	N/A	0	N/A	0	N/A	0	N/A	0	N/A	N/A	0	N/A	N/A	0
#1737 - Nizeyimana 2013	2013	Journal of the South African Veterinary Association	Comparative Brucella abortus antibody prevalence in cattle under contrasting husbandry practices in Uganda.	Africa	East	Uganda	Luwero and Nakasongola districts in central Uganda	Rural	Low income	Cross-sectional	Seroprevalence	1	0	0	0	1	0	0	0	0	0	Serum (315)	Yes	RBT	Yes	0	N/A	Serum	Svanovir i-ELISA	Insufficient information	Yes/Insufficient information	No	0	N/A	N/A	N/A	0	N/A	0	N/A	0	N/A	0	N/A	N/A	0	N/A	N/A	0
#74 - Shurbe 2023	2023	Veterinary Medicine: Research and Reports	Detection of Antibodies Against Brucellosis and Associated Risk Factors in Cross Breed Dairy Cattle in Smallholder Farmers, Southern Ethiopia	Africa	East	Ethiopia	Gamo zone	Rural	Low income	Cross-sectional	Seroprevalence	1	0	0	0	1	0	0	0	0	0	Serum (384)	Yes	RBT	Yes	0	N/A	0	N/A	N/A	N/A	N/A	0	N/A	N/A	N/A	1	Yes	0	N/A	0	N/A	0	N/A	N/A	0	N/A	N/A	0
#2006 - Haileselassie 2011	2011	Veterinary Medicine International	Effect of Brucella Infection on Reproduction Conditions of Female Breeding Cattle and Its Public Health Significance in Western Tigray, Northern Ethiopia	Africa	East	Ethiopia	Tigray	Rural	Low income	Cross-sectional	Seroprevalence	1	0	0	0	1	0	0	0	0	0	Cattle serum (1354)	Yes	RBT	Insufficient information	0	N/A	0	N/A	N/A	N/A	N/A	0	N/A	N/A	N/A	1	Yes	0	N/A	0	N/A	0	N/A	N/A	0	N/A	N/A	0
#399 - Swai 2021	2021	YALE JOURNAL OF BIOLOGY AND MEDICINE	Epidemiological Investigation of Bovine Brucellosis in Indigenous Cattle Herds in Kasulu District of Tanzania.	Africa	East	Tanzania	Kasulu District	Rural	Lower middle income	Cross-sectional	Seroprevalence	1	0	0	0	1	0	0	0	0	0	Serum (285)	Yes	RBT	Yes	0	N/A	0	N/A	N/A	N/A	N/A	0	N/A	N/A	N/A	0	N/A	0	N/A	0	N/A	0	N/A	N/A	0	N/A	N/A	0
#7499 - Sintayehu 2015	2015	Revue Scientifique et technique	Epidemiological survey of brucellosis in sheep and goats in selected pastoral and agro-pastoral lowlands of Ethiopia	Africa	East	Ethiopia	Afar 1–5, Jijiga, Borena and South Omo	Rural	Low income	Cross-sectional	Seroprevalence	1	0	0	0	0	0	1	1	0	0	Serum. Goats (3,694), Sheep (2,507) Tissue samples from positive goats (14)	Yes	mRBT	Yes	0	N/A	0	N/A	N/A	N/A	N/A	0	N/A	N/A	N/A	1	Yes	0	N/A	0	N/A	Isolate	Brucella genus: IS711 Species: IS711 (Brucella abortus and Brucella melitensis speciific)	Yes/Yes	0	N/A	N/A	0
#668 - KamgaRMN 2020	2020	Veterinary Medicine & Science	Detection of Brucella antibodies in domestic animals of southern Cameroon: Implications for the control of brucellosis	Africa	Central	Cameroon	Fontem, Campo, Bipindi, Yoko and Noun Division.	Rural	Lower middle income	Cross-sectional	Seroprevalence	1	0	0	0	1	0	1	1	1	0	Plasma. Cattle (855), sheep (373), goats (452), pig (160)	Yes	RBT	No	0	N/A	Serum	IDVet - sLPS	Anti-multi-species-IgG-HRP conjugate	No/Yes	No	0	N/A	N/A	N/A	0	N/A	0	N/A	0	N/A	0	N/A	N/A	0	N/A	N/A	0
#10817 - Keskin 2009	2009	KAFKAS ÜNİVERSİTESİ VETERİNER FAKÜLTESİ DERGİSİ	Detection of Brucella melitensis in Milk of Hair Goat (Capra hircus) by Polymerase Chain Reaction (PCR)	Asia	Middle East	Turkey	Kavşit, Mutaflar, Tatarmemişler and Elderesi villages	Rural	Upper middle income	Isolate Typing	Isolate Typing	1	0	1	0	0	0	0	1	0	1	Milk (222)	Yes	0	N/A	0	N/A	0	N/A	N/A	N/A	N/A	0	N/A	N/A	N/A	0	N/A	0	N/A	0	N/A	Milk	Brucella genus: IS711 Species: IS711 (Brucella abortus and Brucella melitensis speciific)	Yes/Yes	0	N/A	N/A	0
#902 - Awah-Ndukum 2018	2018	BMC Infectious Diseases	Seroprevalence and risk factors of brucellosis among slaughtered indigenous cattle, abattoir personnel and pregnant women in Ngaoundéré, Cameroon.	Africa	Central	Cameroon	Ngaoundéré	Both	Lower middle income	Cross-sectional	Seroprevalence	1	0	0	0	1	0	0	0	0	0	Cattle serum (590)	Yes	RBT	Yes	0	N/A	Serum	IDVet - sLPS	Anti-multi-species-IgG-HRP conjugate	Yes/Yes	No	0	N/A	N/A	N/A	0	N/A	0	N/A	0	N/A	0	N/A	N/A	0	N/A	N/A	0
#994 - Mohamed 2018	2018	Veterinary World	Seroprevalence and risk factors of caprine brucellosis in Khartoum state, Sudan.	Africa	North	Sudan	Khartoum state	Urban	Low income	Cross-sectional	Seroprevalence	1	0	0	0	0	0	0	1	0	0	Serum (307)	Yes	RBT	Yes	1	No	0	N/A	N/A	N/A	N/A	Serum	COMPELISA (APHA)	Yes/Yes	No	0	N/A	0	N/A	0	N/A	0	N/A	N/A	0	N/A	N/A	0
#813 - Batista 2020	2020	Transboundary and Emerging Diseases	Factors associated with the prevalence of antibodies against Brucella abortus in water buffaloes from Santarém, Lower Amazon region, Brazil.	The Americas	South	Brazil	Santarem, amazon region	Urban	Upper middle income	Cross-sectional	Seroprevalence	1	0	0	0	0	1	0	0	0	0	Serum (426)	Yes	RBT	Insufficient information	0	N/A	0	N/A	N/A	N/A	N/A	0	N/A	N/A	N/A	0	N/A	0	N/A	0	N/A	0	N/A	N/A	0	N/A	N/A	0
#923 - Liu 2019	2019	VECTOR-BORNE AND ZOONOTIC DISEASES	Prevalence and Risk Factors of Brucellosis, Toxoplasmosis, and Neosporosis Among Yanbian Yellow Cattle in Jilin Province, China.	Asia	East	China	Jilin province	Both	Upper middle income	Cross-sectional	Seroprevalence	1	0	0	0	1	0	0	0	0	0	Blood (535)	Yes	0	N/A	0	N/A	0	N/A	N/A	N/A	N/A	0	N/A	N/A	N/A	0	N/A	0	N/A	0	N/A	0	N/A	N/A	Blood	Brucella genus: IS711	No/Yes	0
#2067 - Tesfaye 2011	2011	Tropical Animal Health and Production	Seroprevalence and associated risk factors of bovine brucellosis in Addis Ababa dairy farms	Africa	East	Ethiopia	Addis Ababa	Urban	Low income	Cross-sectional	Seroprevalence	1	0	0	0	1	0	0	0	0	0	Serum (1202)	Yes	RBT	Insufficient information	0	N/A	0	N/A	N/A	N/A	N/A	0	N/A	N/A	N/A	1	Insufficient information	0	N/A	0	N/A	0	N/A	N/A	0	N/A	N/A	0
#2080 - Bekele 2011	2011	Tropical Animal Health and Production	Small ruminant brucellosis and community perception in Jijiga District, Somali Regional State, Eastern Ethiopia.	Africa	East	Ethiopia	Jijiga district	Undefined	Low income	Cross-sectional	Seroprevalence	1	0	0	0	0	0	1	1	0	0	Serum. Sheep (421), goats (309)	Yes	RBT	Yes	0	N/A	0	N/A	N/A	N/A	N/A	0	N/A	N/A	N/A	1	Yes	0	N/A	0	N/A	0	N/A	N/A	0	N/A	N/A	0
#12857 - Brisibe 1996	1996	Small Ruminant Research	Sheep and goat brucellosis in Borno and Yobe states of arid northeastern Nigeria	Africa	West	Nigeria	Borno and Yobe States	Rural	Lower middle income	Cross-sectional	Seroprevalence	1	0	0	0	0	0	1	1	0	0	Serum. Sheep (210), goats (201)	Yes	RBT	Yes	1	No	0	N/A	N/A	N/A	N/A	0	N/A	N/A	N/A	0	N/A	0	N/A	0	N/A	0	N/A	N/A	0	N/A	N/A	0
#98 - Matsumoto 2023	2023	Epidemiology & Infection	Utilising abattoir sero-surveillance for high-impact and zoonotic pig diseases in Lao PDR.	Asia	Southeast	Lao PDR	Luang Prabang (LPB), Luang Namtha (LNT), Oudomxay (OUD), Savannakhet (SVK), Champasack (CPS) and Xieng Khouang (XK)	Rural	Lower middle income	Cross-sectional	Seroprevalence	1	0	0	0	0	0	0	0	1	0	Serum (597)	Yes	0	N/A	0	N/A	Serum	IDVet - sLPS	Anti-multi-species-IgG-HRP conjugate	Yes/Yes	No	0	N/A	N/A	N/A	0	N/A	0	N/A	0	N/A	0	N/A	N/A	0	N/A	N/A	0
#763 - Saeed 2019	2019	Microorganisms	Seroepidemiology and the Molecular Detection of Animal Brucellosis in Punjab, Pakistan.	Asia	Indian subcontinent	Pakistan	Punjab	Both	Lower middle income	Cross-sectional	Seroprevalence	1	0	1	0	1	1	1	1	0	0	Serum. Goats (440), sheep (203), cows (206), buffaloes (234)	Yes	RBT	Yes	0	N/A	0	N/A	N/A	N/A	N/A	0	N/A	N/A	N/A	0	N/A	0	N/A	0	N/A	0	N/A	N/A	Serum	Brucella genus: bcsp31, Species: IS711 (B. abortus and B. melitensis specific)	No/Yes	0
#1009 - Ogugua 2018	2018	Tropical Animal Health and Production	Prevalence and risk factors associated with bovine brucellosis in herds under extensive production system in southwestern Nigeria.	Africa	West	Nigeria	Oyo and Lagos states	Urban	Lower middle income	Cross-sectional	Seroprevalence	1	0	0	0	1	0	0	0	0	1	Serum (513) Milk (635)	Yes	RBT	Yes	0	N/A	Milk	BRUCELISA (APHA) - sLPS	Insufficient information	Yes/Yes	No	Serum	COMPELISA (APHA)	Yes/Yes	No	0	N/A	0	N/A	1	Yes	0	N/A	N/A	0	N/A	N/A	0
#11752 - Rahman 2011	2011	Veterinarni Medicina	Prevalence of brucellosis in ruminants in Bangladesh	Asia	Indian subcontinent	Bangladesh	Bagherhatt, Bogra, Gaibandha, Mymensingh and Sirajgong regions	Rural	Lower middle income	Cross-sectional	Seroprevalence	1	0	0	0	1	1	1	1	0	0	Serum. Buffalo (105), cattle (188), goast (127), sheep (130)	Yes	RBT	Yes	0	N/A	Serum	Svanovir i-ELISA	Insufficient information	Yes/Insufficient information	No	0	N/A	N/A	N/A	0	N/A	0	N/A	0	N/A	0	N/A	N/A	0	N/A	N/A	0
#2069 - Matope 2011	2011	Tropical Animal Health and Production	Seroprevalence of brucellosis and its associated risk factors in cattle from smallholder dairy farms in Zimbabwe.	Africa	East	Zimbabwe	Gokwe, Marirangwe, Mushagashe, Nharira, Rusitu and Wedza	Rural	Lower middle income	Cross-sectional	Seroprevalence	1	0	0	0	1	0	0	0	0	0	Serum (1440)	Yes	RBT	Yes	0	N/A	0	N/A	N/A	N/A	N/A	Serum	Svanovir c-ELISA/sLPS	Yes/Yes	No	0	N/A	0	N/A	0	N/A	0	N/A	N/A	0	N/A	N/A	0
#2106 - Swai 2010	2010	Veterinary Medicine International	The use of rose bengal plate test to asses cattle exposure to Brucella infection in traditional and smallholder dairy production systems of tanga region of Tanzania.	Africa	East	Tanzania	Tanga region	Both	Lower middle income	Cross-sectional	Seroprevalence	1	0	0	0	1	0	0	0	0	0	Serum (654)	Yes	RBT	Yes	0	N/A	0	N/A	N/A	N/A	N/A	0	N/A	N/A	N/A	0	N/A	0	N/A	0	N/A	0	N/A	N/A	0	N/A	N/A	0
#10152 - Primatika 2016	2016	ADVANCES OF SCIENCE AND TECHNOLOGY FOR SOCIETY	Survey of Brucellosis in Goats Using Rose Bengal Test (RBT) and Complement Fixation Test (CFT) Methods in Gunungkidul District, Special Region of Yogyakarta, Indonesia	Asia	Islands	Indonesia	Yogyakarta	Urban	Lower middle income	Cross-sectional	Seroprevalence	1	0	0	0	0	0	0	1	0	0	Serum (260)	Yes	mRBT	Yes	0	N/A	0	N/A	N/A	N/A	N/A	0	N/A	N/A	N/A	1	Insufficient information	0	N/A	0	N/A	0	N/A	N/A	0	N/A	N/A	0
#11798 - Ashagrie 2011	2011	African Journal of Microbiology Research	Seroprevalence of caprine brucellosis and associated risk factors in South Omo Zone of Southern Ethiopia	Africa	East	Ethiopia	Omo zone	Rural	Low income	Cross-sectional	Seroprevalence	1	0	0	0	0	0	0	1	0	0	Serum (384)	Yes	mRBT	Yes	0	N/A	0	N/A	N/A	N/A	N/A	0	N/A	N/A	N/A	1	Yes	0	N/A	0	N/A	0	N/A	N/A	0	N/A	N/A	0
#1535 - Mugizi 2015	2015	The Journal of Veterinary Medical Science	Prevalence of and factors associated with Brucella sero-positivity in cattle in urban and peri-urban Gulu and Soroti towns of Uganda.	Africa	East	Uganda	Gulu and Soroti	Urban	Low income	Cross-sectional	Seroprevalence	1	0	0	0	1	0	0	0	0	0	Serum (1007)	Yes	0	N/A	0	N/A	Serum	Svanovir i-ELISA	Insufficient information	Yes/Insufficient information	No	Serum	Svanovir c-ELISA/sLPS	Yes/Yes	No	0	N/A	0	N/A	0	N/A	0	N/A	N/A	0	N/A	N/A	0
#1442 - Alhaji 2016	2016	Acta Tropica	Serological survey of bovine brucellosis in Fulani nomadic cattle breeds (Bos indicus) of North-central Nigeria: Potential risk factors and zoonotic implications	Africa	West	Nigeria	Niger state	Rural	Lower middle income	Cross-sectional	Seroprevalence	1	0	0	0	1	0	0	0	0	0	Serum (672)	Yes	RBT	Yes	0	N/A	0	N/A	N/A	N/A	N/A	0	N/A	N/A	N/A	0	N/A	LFA	No	0	N/A	0	N/A	N/A	0	N/A	N/A	0
#302 - MergaSima 2021	2021	Veterinary Medicine	Seroprevalence of Bovine Brucellosis and Associated Risk Factors in Western Ethiopia	Africa	East	Ethiopia	Wollega Zone, Western Oromia	Rural	Low income	Cross-sectional	Seroprevalence	1	0	0	0	1	0	0	0	0	0	Serum (1152)	Yes	0	N/A	0	N/A	Serum	IDVet - sLPS	Anti-multi-species-IgG-HRP conjugate	Yes/Yes	No	0	N/A	N/A	N/A	0	N/A	0	N/A	0	N/A	0	N/A	N/A	0	N/A	N/A	0
#10316 - Silva 2022	2022	Arquivo Brasileiro de Medicina Veterinária e Zootecnia	Seroprevalence of antibodies against smooth Brucella in small ruminants in the states of Sergipe, Bahia, Ceará and Paraíba	The Americas	South	Brazil	Sergipe, Bahia, Ceará and Paraíba	Both	Upper middle income	Cross-sectional	Seroprevalence	1	0	0	0	0	0	1	1	0	0	Serum. Sheep (178), goats (3216)	Yes	RBT	Insufficient information	0	N/A	0	N/A	N/A	N/A	N/A	0	N/A	N/A	N/A	1	Yes	FPA	Insufficient information	0	N/A	0	N/A	N/A	0	N/A	N/A	0
#161 - Kakooza 2022	2022	Journal of Veterinary Diagnostic Investigation	Seromonitoring of brucellosis in goats and sheep slaughtered at an abattoir in Kampala, Uganda	Africa	East	Uganda	Kampala	Urban	Low income	Cross-sectional	Seroprevalence	1	0	0	0	0	0	1	1	0	0	Serum. Sheep (66), goats (221)	Yes	mRBT	Yes	0	N/A	Serum	IDVet - sLPS	Anti-multi-species-IgG-HRP conjugate	Yes/Yes	No	0	N/A	N/A	N/A	0	N/A	0	N/A	0	N/A	0	N/A	N/A	0	N/A	N/A	0
#462 - Yanti 2021	2021	Veterinary World	Seroprevalence and risk factors of brucellosis and the brucellosis model at the individual level of dairy cattle in the West Bandung District, Indonesia.	Asia	Islands	Indonesia	Bandung district	Urban	Lower middle income	Cross-sectional	Seroprevalence	1	0	0	0	1	0	0	0	0	0	Serum (588)	Yes	RBT	Insufficient information	0	N/A	0	N/A	N/A	N/A	N/A	0	N/A	N/A	N/A	1	Insufficient information	0	N/A	0	N/A	0	N/A	N/A	0	N/A	N/A	0
#428 - Deka 2021	2021	Microorganisms	Seroprevalence and Risk Factors of Brucella Infection in Dairy Animals in Urban and Rural Areas of Bihar and Assam, India.	Asia	Indian subcontinent	India	Bihar and Assam	Both	Lower middle income	Cross-sectional	Seroprevalence	1	0	0	0	1	1	0	0	0	0	Serum. Cattle (718), buffalo (22)	Yes	0	N/A	0	N/A	Serum	IDEXX CHEKIT - sLPS	Insufficient information	Yes/Insufficient information	No	0	N/A	N/A	N/A	0	N/A	0	N/A	0	N/A	0	N/A	N/A	0	N/A	N/A	0
#435 - Geletu 2021	2021	Veterinary Medicine International	Seroprevalence and Risk Factors of Small Ruminant Brucellosis in West Hararghe Zone of Oromia Regional State, Eastern Ethiopia.	Africa	East	Ethiopia	Oromia state	Rural	Low income	Cross-sectional	Seroprevalence	1	0	0	0	0	0	1	1	0	0	Serum (2070)	Yes	mRBT	Yes	0	N/A	0	N/A	N/A	N/A	N/A	0	N/A	N/A	N/A	1	Yes	0	N/A	0	N/A	0	N/A	N/A	0	N/A	N/A	0
#10698 - Jagapur 2013	2013	Veterinary World	Seroprevalence studies of bovine brucellosis using indirectenzyme-linked immunosorbent assay (i-ELISA) at organized and unorganized farms in three different states of India	Asia	Indian subcontinent	India	Karnataka, Uttar Pradesh and Uttarakhand	Both	Lower middle income	Cross-sectional	Seroprevalence	1	0	0	0	1	1	0	0	0	0	Serum. Cattle (507), buffalo (498)	Yes	0	N/A	0	N/A	Serum	IDEXX CHEKIT - sLPS	Insufficient information	Yes/Insufficient information	Insufficient information	0	N/A	N/A	N/A	0	N/A	0	N/A	0	N/A	0	N/A	N/A	0	N/A	N/A	0
[truncated: 13 more columns]

## Sheet: Sheet1
	Data Extraction		Final # of papers:	349
ID	Date	Journal	Title	Continent	Region	Country	Sub-Region	Urban/Rural	World Bank Class	Study Type	Study Output	Spp. non-specific	B. abortus	B. melitensis	B. suis	Cattle	Buffalo	Sheep	Goat	Pig	Milk	Human	Sample type (Sample Size)	Sample type / Sample size OK? CGL	Buffered Brucella antigen tests	Protocol OK? SV	SAT	Protocol OK? SV	iELISA	Reference or Antigen	Protocol / Antigen OK? SV	cELISA	Antigen	Protocol / Antigen OK? SV	IgG ELISA Humans	Reference or Antigen	Protocol / Antigen OK? SV	CFT	Protocol OK? SV	Other Serologic Testing	Protocol OK? SV	Milk Ring Test	Protocol OK? SV	PCR	Primer	Protocol / Primers OK? SV	qPCR	Primer	Protocol / Primers OK? SV
#28 - Efrem 2023	2023	Frontiers in Veterinary Science	Prevalence of brucellosis and associated risk factors in dairy cattle in Maekel and Debub Regions, Eritrea	Africa	East	Eritrea	1. Maekel; 2. Debub	Rural	Low income	Cross-sectional	Seroprevalence	1	0	0	0	1	0	0	0	0	0	0	Serum (2,740)	Yes	Serum	Yes	N/A	N/A	N/A	N/A	N/A	Serum	INGNASA sLPS	Yes/Yes	N/A	N/A	N/A	N/A	N/A	N/A	N/A	N/A	N/A	N/A	N/A	N/A	N/A	N/A	N/A
#1102 - Al-Griw 2017	2017	Journal of Epidemiology and Global Health	Evidence of ongoing brucellosis in livestock animals in North West Libya.	Africa	North	Libya	Northwest	Rural	Upper middle income	Cross-sectional	Seroprevalence	1	0	0	0	1	0	1	1	0	0	0	1. Sheep Serum (468); 2. Goat Serum (854); 3. Cattle Serum (255)	Sample Size	Serum	Yes	Serum	Yes	Serum	IDVet	Yes/Yes	N/A	N/A	N/A	N/A	N/A	N/A	Serum	Yes	N/A	N/A	N/A	N/A	N/A	N/A	N/A	N/A	N/A	N/A
#2736 - Jackson 2004	2004	Veterinary Record	Survey of the seroprevalence of brucellosis in ruminants in Kosovo.	Europe	East	Serbia	Kosovo	Urban	Upper middle income	Cross-sectional	Seroprevalence	1	0	0	0	1	0	1	1	0	0	0	1. Cattle Serum (7,941); 2. Sheep Serum (3,548); 3. Goat Serum (511)	Yes	Serum	Yes	N/A	N/A	Serum	1. Sheep and goat samples = antigen derived from B melitensis 16m (Weybridge); 2. Cattle = titrated lps B abortus S99 antigen and anti-bovine IgG peroxidase conjugate	Yes/Yes	Serum	All species = titrated lps extraction of B melitensis 16m	Yes/Yes	N/A	N/A	N/A	N/A	N/A	N/A	N/A	N/A	N/A	N/A	N/A	N/A	N/A	N/A	N/A
#11863 - Bertu 2010	2010	African Journal of Microbiology Research	Sero-epidemiology of brucellosis in small ruminants in Plateau State, Nigeria	Africa	West	Nigeria	Plateau State	Rural	Lower middle income	Cross-sectional	Seroprevalence	1	0	0	0	0	0	1	1	0	0	0	1. Sheep Serum (496); 2. Goat Serum (851)	Yes	RBT - Serum	Yes	Serum	Yes	N/A	N/A	N/A	N/A	N/A	N/A	N/A	N/A	N/A	N/A	N/A	N/A	N/A	N/A	N/A	N/A	N/A	N/A	N/A	N/A	N/A
#1092 - Cao 2018	2018	Transboundary and Emerging Diseases	Molecular epidemiological characterization of Brucella isolates from sheep and yaks in northwest China.	Asia	East	China	North (Inner Mongolia, Xinjiang, Qinghai and Gansu)	Rural	Upper middle income	Isolate Typing	Isolate Typing	0	1	1	1	0	0	1	0	0	0	0	Aborted fetus spleen (480)	Yes	N/A	N/A	N/A	N/A	N/A	N/A	N/A	N/A	N/A	N/A	N/A	N/A	N/A	N/A	N/A	N/A	N/A	N/A	N/A	Isolate	AMOS PCR	Yes	N/A	N/A	N/A
#6551 - Fujita 2018	2019	Pan African Medical Journal	Seroprevalence of brucellosis and risk factors associated with its seropositivity in cattle, goats and humans in Iganga District, Uganda	Africa	East	Uganda	Hoima, Iganga district	Rural	Low income	Cross-sectional	Seroprevalence	1	0	0	0	1	0	0	1	0	0	1	1. Cattle Serum (345); 2. Goat Serum (351); 3. Human Serum (451)	Yes	N/A	N/A	N/A	N/A	Serum	?	No info	N/A	N/A	N/A	No info	N/A	N/A	N/A	N/A	N/A	N/A	N/A	N/A	N/A	N/A	N/A	N/A	N/A	N/A
#1217 - Hashemifar 2017	2017	Microbial Pathogenesis	Molecular prevalence of putative virulence-associated genes in Brucella melitensis and Brucella abortus isolates from human and livestock specimens in Iran	Asia	Middle East	Iran	Arak, Hamadan, Tehran	Urban	Lower middle income	Isolate Typing	Isolate Typing	0	1	1	0	1	0	1	0	0	0	1	CSF, Blood, Spleen, Liver	Yes	N/A	N/A	N/A	N/A	N/A	N/A	N/A	N/A	N/A	N/A	N/A	N/A	N/A	N/A	N/A	N/A	N/A	N/A	N/A	Isolate	https://www.sciencedirect.com/science/article/pii/S0882401017301407?via%3Dihub	Yes/Not WOHA but scientifically OK	N/A	N/A	N/A
#1344 - Erume 2016	2016	Tropical Animal Health and Production	Serological and molecular investigation for brucellosis in swine in selected districts of Uganda	Africa	East	Uganda	Kampala City, Masaka, Mukono, and Kamuli districts	Urban	Low income	Cross-sectional	Seroprevalence	1	0	0	0	0	0	0	0	1	0	0	Serum (1,665)	Yes	N/A	N/A	N/A	N/A	Serum	Ingezim Brucella Porcine Brucella-Ab indirect ELISA kit and ID. Vet Screen® sLPS	Yes/Yes	N/A	N/A	N/A	N/A	N/A	N/A	Serum	Yes	N/A	N/A	N/A	N/A	N/A	N/A	N/A	N/A	N/A	N/A
#10656 - Dag 2012	2012	Kafkas Universitesi Veteriner Fakultesi Dergisi	Detection of Brucella spp. in Vaginal Swab Samples of Aborting Cattle: Comparison of Immunoperoxidase to Bacteriological Culture Technique	Asia	Middle East	Turkey	Kars, East	Rural	Upper middle income	Isolate Typing	Isolate Typing	0	1	0	0	1	0	0	0	0	0	0	Vaginal swab	Yes	N/A	N/A	N/A	N/A	N/A	N/A	N/A	N/A	N/A	N/A	N/A	N/A	N/A	N/A	N/A	N/A	N/A	N/A	N/A	N/A	N/A	N/A	N/A	N/A	N/A
#1810 - Chand 2013	2013	Tropical Animal Health and Production	Herd and individual animal prevalence of bovine brucellosis with associated risk factors on dairy farms in Haryana and Punjab in India	Asia	Indian subcontinent	India	Haryana, Punjab	Rural	Lower middle income	Cross-sectional; Isolate Typing	Seroprevalence; Isolate Typing	1	1	0	0	1	1	0	0	0	0	0	Serum (4,580), placenta, uterine discharge, milk	Yes	RBT - Serum	Yes	N/A	N/A	Serum	Smooth lipopolysaccharide	Yes/Yes	N/A	N/A	N/A	N/A	N/A	N/A	N/A	N/A	N/A	N/A	N/A	N/A	N/A	N/A	N/A	N/A	N/A	N/A
#11147 - Senein 2012	2012	African Journal of Microbiology Research	Serological survey of cattle brucellosis in Eldein, eastern Darfur, Sudan	Africa	North	Sudan	Eldein, Eastern Darfur state, Western Sudan	Rural	Low income	Cross-sectional	Seroprevalence	1	0	0	0	1	0	0	0	0	0	0	Serum (250)	Sample Size	Serum	Yes	Serum	Yes	N/A	N/A	N/A	Serum	COMPELISA	No info/Yes	N/A	N/A	N/A	N/A	N/A	N/A	N/A	N/A	N/A	N/A	N/A	N/A	N/A	N/A	N/A
#1229 - Terefe 2017	2017	Tropical Animal Health and Production	Brucellosis and associated risk factors in dairy cattle of eastern Ethiopia	Africa	East	Ethiopia	Harari	Rural	Low income	Cross-sectional	Seroprevalence	1	0	0	0	1	0	0	0	0	0	0	Serum (967)	Yes	RBT - Serum	Yes	N/A	N/A	N/A	N/A	N/A	N/A	N/A	N/A	N/A	N/A	N/A	Serum	Yes	N/A	N/A	N/A	N/A	N/A	N/A	N/A	N/A	N/A	N/A
#8747 - Matope 2010	2010	Preventive Veterinary Medicine	Herd-level factors for Brucella seropositivity in cattle reared in smallholder dairy farms of Zimbabwe	Africa	East	Zimbabwe	Gokwe south, Marirangwe, Mushagashe, Nharira, Rusitu, Wedza	Rural	Lower middle income	Cross-sectional	Seroprevalence	1	0	0	0	1	0	0	0	0	0	0	Serum (1,440)	Yes	Serum	Yes	N/A	N/A	N/A	N/A	N/A	Serum	Svanovir™ Brucella-Ab c-ELISA test kits	Yes/Yes	N/A	N/A	N/A	N/A	N/A	N/A	N/A	N/A	N/A	N/A	N/A	N/A	N/A	N/A	N/A
#2152 - Matope 2011	2011	Epidemiology and Infection	Risk factors for Brucella spp. infection in smallholder household herds.	Africa	East	Zimbabwe	Gokwe south, Marirangwe, Mushagashe, Nharira, Rusitu, Wedza	Rural	Lower middle income	Cross-sectional	Seroprevalence	1	0	0	0	1	0	0	0	0	0	0	Serum (1,291)	Yes	RBT - Serum	Yes	N/A	N/A	N/A	N/A	N/A	Serum	Svanovir™ Brucella-Ab c-ELISA test kits	Yes/Yes	N/A	N/A	N/A	N/A	N/A	N/A	N/A	N/A	N/A	N/A	N/A	N/A	N/A	N/A	N/A
#9218 - Solorio-Rivera 2007	2007	Preventive Veterinary Medicine	Seroprevalence of and risk factors for brucellosis of goats in herds of Michoacan, Mexico	The Americas	Central	Mexico	Michoacan	Rural	Upper middle income	Cross-sectional	Seroprevalence	1	0	0	0	0	0	0	1	0	0	0	Serum (5,114)	Yes	RBT - Serum	Lack info	N/A	N/A	N/A	N/A	N/A	N/A	N/A	N/A	N/A	N/A	N/A	Serum	Lack info	N/A	N/A	N/A	N/A	N/A	N/A	N/A	N/A	N/A	N/A
#1545 - Pandian 2015	2015	Veterinary World	Seroprevalence of Brucella abortus and Leptospira hardjo in cattle.	Asia	Indian subcontinent	India	Bihar	Rural	Lower middle income	Cross-sectional	Seroprevalence	1	0	0	0	1	0	0	0	0	0	0	Serum (450)	Yes	N/A	N/A	N/A	N/A	Serum	?	Used in multiple publication but cannot find the info on the kit itself	N/A	N/A	N/A	N/A	N/A	N/A	N/A	N/A	N/A	N/A	N/A	N/A	N/A	N/A	N/A	N/A	N/A	N/A
#11099 - Reddy 2014	2014	Veterinary World	Seroprevalence of caprine brucellosis in Karnataka	Asia	Indian subcontinent	India	Karnataka	Rural	Lower middle income	Cross-sectional	Seroprevalence	1	0	0	0	0	0	0	1	0	0	0	Serum (252)	Sample Size	RBT - Serum	Yes	STAT	No	Serum	smooth lipopolysaccharide (S-LPS) extracted from B. abortus S 99	Yes/Yes	N/A	N/A	N/A	N/A	N/A	N/A	N/A	N/A	2-ME, Dot-ELISA	? Not described by WOHA	N/A	N/A	N/A	N/A	N/A	N/A	N/A	N/A
#73 - Lokamar 2022	2022	PLOS Global Public Health	Prevalence of brucellosis in livestock keepers and domestic ruminants in Baringo County, Kenya	Africa	West	Kenya	Baringo County	Rural	Lower middle income	Cross-sectional	Seroprevalence	1	0	0	0	1	0	1	1	0	0	1	1. Cattle Blood (322); 2. Goat Blood (155); 3. Sheep Blood (58); 4. Human Blood (640)	Sample Size	N/A	N/A	N/A	N/A	Serum	PrioCHECK Brucella Antibody 2.0 ELISA - sLPS	Yes/Yes	N/A	N/A	N/A	IgM	Human Brucella-IgM ELISA kit (MyBiosource, USA)	Yes/No info	N/A	N/A	N/A	N/A	N/A	N/A	N/A	N/A	N/A	Blood	New B. melitensis spe	No/Not WOAH but ok
#2068 - Shafee 2011	2011	Veterinary Medicine International	Prevalence of Bovine Brucellosis in Organized Dairy Farms, Using Milk ELISA, in Quetta City, Balochistan, Pakistan	Asia	Indian subcontinent	Pakistan	Balochistan	Rural	Lower middle income	Cross-sectional	Seroprevalence	1	0	0	0	1	1	0	0	0	0	0	Milk (200)	Sample Size	N/A	N/A	N/A	N/A	Milk	Svanova, Sweden - sLPS	Yes/No info	N/A	N/A	N/A	N/A	N/A	N/A	N/A	N/A	N/A	N/A	Milk	1	N/A	N/A	N/A	N/A	N/A	N/A
#146 - Ntivuguruzwa 2022	2022	Frontiers in Veterinary Science	Molecular characterization of Brucella spp. from seropositive herds of cattle farmed at the wildlife–livestock–human interface in Rwanda	Africa	East	Rwanda	Eastern Province, Northern Province, Western Province	Rural	Low income	Isolate Typing	Isolate Typing	0	1	1	0	1	0	0	0	0	0	0	Blood, milk, vaginal swabs	Yes	N/A	N/A	N/A	N/A	N/A	N/A	N/A	N/A	N/A	N/A	N/A	N/A	N/A	N/A	N/A	N/A	N/A	N/A	N/A	Isolate	16S RNA for genus and AMOS PCR for species	Yes/Yes	N/A	N/A	N/A
#1818 - Gomo 2012	2012	Onderstepoort Journal of Veterinary Research	Detection of Brucella abortus in Chiredzi district in Zimbabwe	Africa	East	Zimbabwe	Chiredzi	Rural	Lower middle income	Isolate Typing	Isolate Typing	0	1	0	0	1	0	0	0	0	0	0	Blood, Milk	Yes	N/A	N/A	N/A	N/A	N/A	N/A	N/A	N/A	N/A	N/A	N/A	N/A	N/A	N/A	N/A	N/A	N/A	N/A	N/A	Isolate	16S RNA for genus and AMOS PCR for species	Yes/Yes	N/A	N/A	N/A
#11031 - Tialla 2022	2022	Veterinary World	The first study on seroprevalence and risk factors for zoonotic transmission of ovine and caprine brucellosis in the Province of Bam, Burkina Faso	Africa	West	Burkina Faso	Bam	Rural	Low income	Cross-sectional	Seroprevalence	1	0	0	0	0	0	1	1	0	0	0	1. Sheep Serum (300); 2. Goat Serum (300)	Yes	RBT - Serum	No info	N/A	N/A	Serum	IDVet	Yes/Yes	N/A	N/A	N/A	N/A	N/A	N/A	N/A	N/A	N/A	N/A	N/A	N/A	N/A	N/A	N/A	N/A	N/A	N/A
#6349 - Lindahl 2018	2018	Infection Ecology & Epidemiology	Serological evidence of Brucella infections in dairy cattle in Haryana, India	Asia	Indian subcontinent	India	Haryana	Rural	Lower middle income	Cross-sectional	Seroprevalence	1	0	0	0	1	0	0	0	0	1	0	Milk (81)	Sample Size	N/A	N/A	N/A	N/A	Milk	IDEXX	Yes/No info	N/A	N/A	N/A	N/A	N/A	N/A	N/A	N/A	N/A	N/A	Milk	No info	N/A	N/A	N/A	N/A	N/A	N/A
#1738 - Cadmus 2013	2013	Journal of the South African Veterinary Association	Serological investigation of bovine brucellosis in three cattle production systems in Yewa Division, south-western Nigeria	Africa	West	Nigeria	Yewa	Rural	Lower middle income	Cross-sectional	Seroprevalence	1	0	0	0	1	0	0	0	0	0	0	Serum (279)	Yes	RBT - Serum	Yes	N/A	N/A	N/A	N/A	N/A	Serum	sLPS	Yes/Yes	N/A	N/A	N/A	N/A	N/A	N/A	N/A	N/A	N/A	N/A	N/A	N/A	N/A	N/A	N/A
#181 - Hussain 2022	2022	BioMed Research International	Evaluation of Hematological, Oxidative Stress, and Antioxidant Profile in Cattle Infected with Brucellosis in Southern Punjab, Pakistan	Asia	Indian subcontinent	Pakistan	Southern Punjab	Rural	Lower middle income	Cross-sectional; Isolate Typing	Seroprevalence; Isolate Typing	1	1	0	0	1	0	0	0	0	0	0	Blood (571)	Yes	RBT - Serum	Yes	N/A	N/A	Serum	ID Vet	Yes/Yes	N/A	N/A	N/A	N/A	N/A	N/A	N/A	N/A	N/A	N/A	N/A	N/A	N/A	N/A	N/A	Blood	F = GACGAACGGAATTTTTCCAATCCC; R = TGCCGATCACTTAAGGGCCTTCAT	No/Not WOHA but scientifically OK
#6239 - Bahmani 2018	2018	Archives of Clinical Infectious Diseases	Molecular Typing of Brucella Species Isolated from Humans and Animals Using Polymerase Chain Reaction-Restriction Fragment Length Polymorphism Technique	Asia	Middle East	Iran	Tehran, Hamadan	Rural	Lower middle income	Isolate Typing	Isolate Typing	0	1	1	0	1	0	1	1	0	0	1	Blood (90)	Sample Type	N/A	N/A	N/A	N/A	N/A	N/A	N/A	N/A	N/A	N/A	N/A	N/A	N/A	N/A	N/A	N/A	N/A	N/A	N/A	Isolate	Omp2a F - GGCTATTCAAAATTCTGGCG; R - ATCGATTCTCACGCTTTCGT	Yes/Yes	N/A	N/A	N/A
#13967 - Eckstein 2017	2017	Small Ruminant Research	Differential diagnosis of infectious reproductive diseases in sheep flocks of Mato Grosso State, Brazil	The Americas	South	Brazil	Mato Grosso	Rural	Upper middle income	Cross-sectional	Seroprevalence	1	0	0	0	0	0	1	0	0	0	0	Serum (330)	Yes	N/A	N/A	N/A	N/A	Serum	recombinant Bp26	Not WOHA but scientifically OK	N/A	N/A	N/A	N/A	N/A	N/A	N/A	N/A	N/A	N/A	N/A	N/A	N/A	N/A	N/A	N/A	N/A	N/A
#315 - Ntirandekura 2021	2021	African Health Sciences	Brucellosis and its associated risk factors to humans and domestic ruminants in Kagera Ecosystem, Tanzania	Africa	East	Tanzania	Kagera	Rural	Lower middle income	Cross-sectional	Seroprevalence	1	0	0	0	1	0	1	1	0	0	1	1. Human Serum (156); 2. Cattle Serum (426); 3. Goat Serum (206); 4. Sheep Serum (197)	Sample Size	RBT - Serum	No info	N/A	N/A	N/A	N/A	N/A	Serum	COMPELISA	Yes/Yes	N/A	N/A	N/A	N/A	N/A	FPA, human samples rapid slide agglutination	FPA only validated for bovine (bison, buffalo, and cervids) so No. Slide agglutination not WOAH.	N/A	N/A	N/A	N/A	N/A	N/A	N/A	N/A
#11694 - Al-Majali 2007	2007	Small Ruminant Research	Prevalence of, and risk factors for, brucellosis in Awassi sheep in Southern Jordan	Asia	Middle East	Jordan	Karak, Tafilah, Ma’an, Aqaba	Rural	Upper middle income	Cross-sectional	Seroprevalence	1	0	0	0	0	0	1	0	0	0	0	Serum (1,380)	Yes	RBT - Serum	No info	N/A	N/A	N/A	N/A	N/A	N/A	N/A	N/A	N/A	N/A	N/A	Serum	Yes	N/A	N/A	N/A	N/A	N/A	N/A	N/A	N/A	N/A	N/A
#4313 - Akkou 2023	2023	Journal of the Hellenic Veterinary Medical Society	Investigation of brucellosis in culled cows and professionals at El-Harrach's slaughterhouse in Algeria	Africa	North	Algeria	El-Harrach	Urban	Lower middle income	Cross-sectional	Seroprevalence	1	0	0	0	1	0	0	0	0	0	1	1. Human Serum (31); 2. Cattle Serum (351)	Yes	RBT - Serum	Yes	N/A	N/A	N/A	N/A	N/A	N/A	N/A	N/A	N/A	N/A	N/A	N/A	N/A	N/A	N/A	N/A	N/A	N/A	N/A	N/A	N/A	N/A	N/A
#65 - Siengsanan-Lamont 2023	2023	PLOS Neglected Tropical Diseases	Risk mapping using serologic surveillance for selected One Health and transboundary diseases in Cambodian goats	The Americas	South	Cambodia	Kandal, Takeo, Kampot, Tboung Khmum, Prey Veng, Phnom Penh, Kampong Chhnang, Siem Reap, Battambang	Rural	Upper middle income	Cross-sectional	Seroprevalence	1	0	0	0	0	0	0	1	0	0	0	Serum (540)	Sample Size	N/A	N/A	N/A	N/A	N/A	N/A	N/A	Serum	ID Vet	Yes/Yes	N/A	N/A	N/A	N/A	N/A	N/A	N/A	N/A	N/A	N/A	N/A	N/A	N/A	N/A	N/A
#5666 - Shakuntala 2020	2020	Indian Journal of Animal Sciences	Seroepidemiological survey of brucellosis and isolation of Brucella suis from swine herds of Meghalaya, North-East India	Asia	Indian subcontinent	India	Meghalaya	Rural	Lower middle income	Cross-sectional; Isolate Typing	Seroprevalence; Isolate Typing	1	0	0	1	0	0	0	0	1	0	0	1. Serum (3,597) 2. Placenta (5), 3. Stomach contents (5), 4. Spleens (9), 5. Uterus (9)	Yes	Serum	Yes	N/A	N/A	Serum	INgezim BRUCELLA PORCINA	Yes/Yes	N/A	N/A	N/A	N/A	N/A	N/A	N/A	N/A	N/A	N/A	N/A	N/A	Isolate	Brucella genus: bcsp31 Species: Bruce Ladder	Yes/Yes	N/A	N/A	N/A
#1760 - Kaltungo 2013	2013	International Scholarly Research Notices	Serological Evidence of Brucellosis in Goats in Kaduna North Senatorial District of Kaduna State, Nigeria	Africa	West	Nigeria	Kaduna	Urban	Lower middle income	Cross-sectional	Seroprevalence	1	0	0	0	0	0	0	1	0	0	0	Serum (442)	Yes	RBT - Serum	Yes	Serum	No	N/A	N/A	N/A	N/A	N/A	N/A	N/A	N/A	N/A	N/A	N/A	LFA	No	N/A	N/A	N/A	N/A	N/A	N/A	N/A	N/A
#1864 - Asmare 2013	2013	Tropical Animal Health and Production	A study on seroprevalence of caprine brucellosis under three livestock production systems in southern and central Ethiopia	Africa	East	Ethiopia	Southern, Central	Urban/Rural	Low income	Cross-sectional	Seroprevalence	1	0	0	0	0	0	0	1	0	0	0	Serum (3,315)	Yes	RBT - Serum	Yes	N/A	N/A	N/A	N/A	N/A	N/A	N/A	N/A	N/A	N/A	N/A	Serum	Yes	N/A	N/A	N/A	N/A	N/A	N/A	N/A	N/A	N/A	N/A
#4980 - Hota 2021	2021	Indian Journal of Animal Research	​Seroprevalence and Associated Risk Factors of Bovine Brucellosis in Chhattisgarh Plains, India	Asia	Indian subcontinent	India	Chhattisgarh	Rural	Lower middle income	Cross-sectional	Seroprevalence	1	0	0	0	1	0	0	0	0	0	0	Serum (920)	Yes	RBT - Serum	Yes	N/A	N/A	Serum	?	Yes/Antigen not given	N/A	N/A	N/A	N/A	N/A	N/A	N/A	N/A	N/A	N/A	N/A	N/A	N/A	N/A	N/A	N/A	N/A	N/A
#1041 - Awah-Ndukum 2018	2018	Veterinary Medicine International	Seroprevalence and Associated Risk Factors of Brucellosis among Indigenous Cattle in the Adamawa and North Regions of Cameroon	Africa	Central	Cameroon	Adamawa, North	Rural	Lower middle income	Cross-sectional	Seroprevalence	1	0	0	0	1	0	0	0	0	0	0	Serum (1,031)	Yes	RBT - Serum	Yes	N/A	N/A	Serum	IDVet - sLPS	Yes/Yes	N/A	N/A	N/A	N/A	N/A	N/A	N/A	N/A	N/A	N/A	N/A	N/A	N/A	N/A	N/A	N/A	N/A	N/A
#12599 - Din 2013	2013	Journal of Animal and Plant Sciences	A study on the seroprevalence of brucellosis in human and goat populations of district Bhimber, Azad Jammu and Kashmir	Asia	Indian subcontinent	Pakistan	Bhimber Azad Jmmu Kashmir	Rural	Lower middle income	Cross-sectional	Seroprevalence	1	0	0	0	0	0	0	1	0	0	1	1. Human Serum (150); 2. Goat Serum (150)	Sample Size	RBT - Serum	No info	Serum	No	N/A	N/A	N/A	N/A	N/A	N/A	N/A	N/A	N/A	N/A	N/A	STAT	No	N/A	N/A	N/A	N/A	N/A	N/A	N/A	N/A
#1121 - Sonekar 2018	2018	Tropical Animal Health and Production	Brucellosis in migratory sheep flock from Maharashtra, India	Asia	Indian subcontinent	India	Maharashtra	Rural	Lower middle income	Cross-sectional; Isolate Typing	Seroprevalence; Isolate Typing	1	0	1	0	0	0	1	0	0	0	0	1. Serum = (157); 2. Vaginal Swab = (72)	Sample Size	RBT - Serum	Yes but only waited 2-3min	N/A	N/A	Serum	sLPS	No details	N/A	N/A	N/A	N/A	N/A	N/A	N/A	N/A	N/A	N/A	N/A	N/A	Isolate	Brucella genus: bcsp31 and IS711 Species: AMOS PCR	Yes/Yes	N/A	N/A	N/A
#371 - Tschopp 2021	2021	PLOS Neglected Tropical Diseases	Integrated human-animal sero-surveillance of Brucellosis in the pastoral Afar and Somali regions of Ethiopia	Africa	East	Ethiopia	Afar, Somali	Rural	Low income	Cross-sectional	Seroprevalence	1	0	0	0	1	0	1	1	0	0	1	1. Human Serum (809); 2. Goat Serum (2,466); 3.Sheep Serum (856); 4. Cattle Serum (604)	Yes	N/A	N/A	N/A	N/A	Serum	SVANOVIR I-ELISA-Ab	Yes/No info	Serum	SVANOVIR Brucella-Ab C-ELISA	Yes/Yes	Serum	Demeditec Diagnostics	Yes/Not specified by manufacturer	N/A	N/A	LFA	No details by manufacturer	N/A	N/A	N/A	N/A	N/A	N/A	N/A	N/A
#2431 - Jackson 2007	2007	Veterinary Record	Survey of the seroprevalence of brucellosis in ruminants in Tajikistan.	Asia	Central	Tajikistan	Republican Subordination, Khatlon	Rural	Lower middle income	Cross-sectional	Seroprevalence	1	0	0	0	1	0	1	1	0	0	0	1. Cattle Serum (620); 2. Sheep Serum (6,238); 3. Goat Serum (6,767)	Yes	RBT - Serum	Yes	N/A	N/A	Serum	sLPS	Yes/Yes	N/A	N/A	N/A	N/A	N/A	N/A	N/A	N/A	N/A	N/A	N/A	N/A	N/A	N/A	N/A	N/A	N/A	N/A
#6094 - Ayala 2019	2019	Genetics and Molecular Research	Detection of brucella abortus DNA in the reproductive tract of buffalo (Bubalus bubalis) cows	The Americas	South	Brazil	Pará	Rural	Upper middle income	Isolate Typing	Isolate Typing	0	1	0	0	0	1	0	0	0	0	0	Perivaginal lymph node, uterine tissue	Yes	N/A	N/A	N/A	N/A	N/A	N/A	N/A	N/A	N/A	N/A	N/A	N/A	N/A	N/A	N/A	N/A	N/A	N/A	N/A	Perivaginal lymph node, uterine tissue	IS711 - Forward 5'-GAGAATAAAGCCAACACCCG-3'; Reverse 5'- GATGGACGAAACCCACGAAT-3'	Yes/Yes	N/A	N/A	N/A
#1083 - KothalawalaKAC 2017	2017	Preventive Veterinary Medicine	Association of farmers’ socio-economics with bovine brucellosis epidemiology in the dry zone of Sri Lanka	Asia	Islands	Sri Lanka	Dry zone	Rural	Lower middle income	Cross-sectional	Seroprevalence	1	0	0	0	1	0	0	0	0	0	0	Serum (1,153)	Yes	RBT - Serum	Yes	N/A	N/A	N/A	N/A	N/A	Serum	SVANOVIR Brucella-Ab C-ELISA	Yes/Yes	N/A	N/A	N/A	N/A	N/A	N/A	N/A	N/A	N/A	N/A	N/A	N/A	N/A	N/A	N/A
#6870 - Caine 2017	2017	Asian Pacific Journal of Tropical Disease	Molecular characterization of Brucella species in cattle, sheep and goats obtained from selected municipalities in the Eastern Cape, South Africa	Africa	South	South Africa	Eastern Cape	Rural	Upper middle income	Isolate Typing	Isolate Typing	0	1	1	0	1	0	1	1	0	0	0	Milk, blood, lymph nodes	Yes	N/A	N/A	N/A	N/A	N/A	N/A	N/A	N/A	N/A	N/A	N/A	N/A	N/A	N/A	N/A	N/A	N/A	N/A	N/A	Isolate	Brucella genus: Bru gene Species: AMOS PCR	Bru gene not described by WOAH AMOS Yes	N/A	N/A	N/A
#785 - Islam 2019	2019	Veterinary Medicine and Science	First isolation, identification and genetic characterization of Brucella abortus biovar 3 from dairy cattle in Bangladesh.	Asia	Indian subcontinent	Bangladesh	Mymensingh, Dhaka, Gazipur, Jamalpur, Dinajpur	Rural	Lower middle income	Isolate Typing	Isolate Typing	0	1	0	0	1	0	0	0	0	0	0	Uterine discharge, vaginal swab, fetal stomach content	Yes	N/A	N/A	N/A	N/A	N/A	N/A	N/A	N/A	N/A	N/A	N/A	N/A	N/A	N/A	N/A	N/A	N/A	N/A	N/A	Isolate	Brucella genus: 16S Species: AMOS	Yes/Yes	N/A	N/A	N/A
#8136 - Borba 2013	2013	Preventive Veterinary Medicine	Prevalence and risk-mapping of bovine brucellosis in Maranhão State, Brazil	The Americas	South	Brazil	Maranhão	Rural	Upper middle income	Cross-sectional	Seroprevalence	1	0	0	0	1	0	0	0	0	0	0	Serum (6,779)	Yes	RBT - Serum	No info	N/A	N/A	N/A	N/A	N/A	N/A	N/A	N/A	N/A	N/A	N/A	N/A	N/A	2-ME	No details	N/A	N/A	N/A	N/A	N/A	N/A	N/A	N/A
#894 - Ndazigaruye 2018	2018	Journal of the South African Veterinary Association	Prevalence and risk factors for brucellosis seropositivity in cattle in Nyagatare District, Eastern Province, Rwanda.	Africa	East	Rwanda	Nyagatare District	Rural	Low income	Cross-sectional	Seroprevalence	1	0	0	0	1	0	0	0	0	0	0	Serum (604)	Yes	RBT - Serum	Yes	N/A	N/A	N/A	N/A	N/A	N/A	N/A	N/A	N/A	N/A	N/A	N/A	N/A	N/A	N/A	N/A	N/A	N/A	N/A	N/A	N/A	N/A	N/A
#1285 - Barkallah 2017	2017	Tropical Animal Health and Production	A mixed methods study of ruminant brucellosis in central-eastern Tunisia	Africa	North	Tunisia	Central-eastern	Rural	Lower middle income	Cross-sectional; Tissue PCR	Seroprevalence; Tissue PCR	1	1	1	0	1	0	1	0	0	1	0	1. Cattle Serum (214); 2. Sheep Serum (164); 3. Cattle Vaginal Swab (214); 4. Sheep Vaginal Swab (164); 5. Cattle Milk (214); 6. Sheep Milk (214)	Yes	RBT - Serum	Yes	N/A	N/A	Serum	IDVet	Yes/Yes	N/A	N/A	N/A	N/A	N/A	N/A	N/A	N/A	N/A	N/A	N/A	N/A	N/A	N/A	N/A	Blood, Vaginal Swab, Milk	IS711	Blood no, rest ok/Yes
#2095 - Abubakar 2010	2010	Transboundary and Emerging Diseases	Serological Evidence of Brucella abortus Prevalence in Punjab Province, Pakistan – A Cross-Sectional Study	Asia	Indian subcontinent	Pakistan	Punjab	Rural	Lower middle income	Cross-sectional	Seroprevalence	1	0	0	0	1	1	0	0	0	0	0	1. Cattle Serum (336); 2. Buffalo Serum (336)	Yes	RBT - Serum	No info	N/A	N/A	N/A	N/A	N/A	Serum	Svanovir	Yes/Yes	N/A	N/A	N/A	N/A	N/A	N/A	N/A	N/A	N/A	N/A	N/A	N/A	N/A	N/A	N/A
#41 - Robi 2023	2023	Heliyon	Herd and animal level seroprevalence and associated risk factors of bovine brucellosis in different agro-ecologies of southwest Ethiopia	Africa	East	Ethiopia	Bench-Sheko, West Omo	Rural	Low income	Cross-sectional	Seroprevalence	1	0	0	0	1	0	0	0	0	0	0	Serum (461)	Yes	RBT - Serum	Yes	N/A	N/A	N/A	N/A	N/A	N/A	N/A	N/A	N/A	N/A	N/A	Serum	Yes	N/A	N/A	N/A	N/A	N/A	N/A	N/A	N/A	N/A	N/A
#3009 - Omer 2000	2000	Preventive Veterinary Medicine	Risk factors for Brucella spp. infection in dairy cattle farms in Asmara, State of Eritrea	Africa	East	Eritrea	Asmara	Rural	Low income	Cross-sectional	Seroprevalence	1	0	0	0	1	0	0	0	0	0	0	Serum (1,294)	Yes	RBT - Serum	No info	N/A	N/A	N/A	N/A	N/A	N/A	N/A	N/A	N/A	N/A	N/A	Serum	Yes	N/A	N/A	N/A	N/A	N/A	N/A	N/A	N/A	N/A	N/A
#1372 - LinderotdeCardona 2016	2016	Tropical Animal Health and Production	First results on small ruminant brucellosis and tuberculosis and caprine arthritis-encephalitis in El Salvador.	The Americas	Central	El Salvador	Regions I–III	Rural	Lower middle income	Cross-sectional	Seroprevalence	1	0	0	0	0	0	1	1	0	0	0	1. Goat Serum (335); 2. Sheep Serum (396)	Yes	mRBT - Serum	Yes	N/A	N/A	Serum	IDEXX	Yes/No info	N/A	N/A	N/A	N/A	N/A	N/A	N/A	N/A	N/A	N/A	N/A	N/A	N/A	N/A	N/A	N/A	N/A	N/A
#6470 - Yesilmen 2018	2018	Acta Veterinaria	Diagnosis of q fever and brucellosis in aborted ovine fetuses by microbiological, pathological and immunohistochemical methods	Asia	Middle East	Turkey	Diyarbak	Urban	Upper middle income	Isolate Typing	Isolate Typing	0	0	1	0	0	0	1	0	0	0	0	Aborted foetus liver and lung	Yes	N/A	N/A	N/A	N/A	N/A	N/A	N/A	N/A	N/A	N/A	N/A	N/A	N/A	N/A	N/A	N/A	N/A	N/A	N/A	N/A	N/A	N/A	N/A	N/A	N/A
#901 - Olufemi 2018	2018	Journal of Pathogens	Seroprevalence of Brucellosis and Associated Risk Factors among Indigenous Breeds of Goats in Wukari, Taraba State, Nigeria	Africa	West	Nigeria	Wukari	Rural	Lower middle income	Cross-sectional	Seroprevalence	1	0	0	0	0	0	0	1	0	0	0	Serum (386)	Yes	RBT - Serum	Yes	N/A	N/A	N/A	N/A	N/A	N/A	N/A	N/A	N/A	N/A	N/A	N/A	N/A	N/A	N/A	N/A	N/A	N/A	N/A	N/A	N/A	N/A	N/A
#5927 - Priyanka 2019	2019	International Journal of Applied Research in Veterinary Medicine	MALDI-TOF mass spectrometry based identification of brucella abortus in bovines of Western Rajasthan	Asia	Indian subcontinent	India	Rajasthan	Rural	Lower middle income	Isolate Typing	Isolate Typing	0	1	0	0	1	1	0	0	0	0	0	1. Cattle Vaginal Swab; 2. Buffalo Vaginal Swab	Yes	N/A	N/A	N/A	N/A	N/A	N/A	N/A	N/A	N/A	N/A	N/A	N/A	N/A	N/A	N/A	N/A	N/A	N/A	N/A	Isolate	Bruce Ladder	Yes/Yes	Isolate	http://www.jarvm.com/articles/Vol17Iss2/Vol17%20IssPriyanka.pdf	SYBR: unknown primers No TaqMan: IS711 Yes
#6224 - Morrell 2019	2019	Livestock Diseases	Current trends in bovine abortion in Argentina	The Americas	South	Argentina	Argentina	Rural	Upper middle income	Tissue PCR	Tissue PCR	0	1	0	0	1	0	0	0	0	0	0	Fetus Lung and abomasal contents	Yes	N/A	N/A	N/A	N/A	N/A	N/A	N/A	N/A	N/A	N/A	N/A	N/A	N/A	N/A	N/A	N/A	N/A	N/A	N/A	Fetus Lung	Brucella genus: IS711	Yes/Yes	N/A	N/A	N/A
#7283 - Furtado 2015	2015	PLOS One	Serosurvey of Smooth Brucella, Leptospira spp. and Toxoplasma gondii in Free-Ranging Jaguars (Panthera onca) and Domestic Animals from Brazil	The Americas	South	Brazil	Emas National Park, Pantanal, Cantao State Park	Rural	Upper middle income	Cross-sectional	Seroprevalence	1	0	0	0	1	0	0	0	0	0	0	Serum (465)	Yes	RBT - Serum	Antigen ok but no details on protocol	N/A	N/A	N/A	N/A	N/A	N/A	N/A	N/A	N/A	N/A	N/A	N/A	N/A	N/A	N/A	N/A	N/A	N/A	N/A	N/A	N/A	N/A	N/A
#5930 - Ozturk 2019	2019	Ankara Üniversitesi Veteriner Fakültesi Dergisi	Identification of bacteria isolated from dairy goats with subclinical mastitis and investigation of methicillin and vancomycin resistant Staphylococcus aureus strains	Asia	Middle East	Turkey	Burdur	Urban	Upper middle income	Isolate Typing	Isolate Typing	0	0	1	0	0	0	0	1	0	0	0	Milk	Yes	N/A	N/A	N/A	N/A	N/A	N/A	N/A	N/A	N/A	N/A	N/A	N/A	N/A	N/A	N/A	N/A	N/A	N/A	N/A	N/A	N/A	N/A	N/A	N/A	N/A
#230 - Katsiolis 2022	2022	Tropical Animal Health and Production	Molecular detection of Brucella spp. in ruminant herds in Greece	Europe	South	Greece	Greece	Rural	High	Tissue PCR	Tissue PCR	0	1	1	0	1	0	1	1	0	0	0	1. Sheep fetus liver, placenta; 2. Goat fetus (stomach contents, liver); 3. Cattle fetus (stomach contents, liver, spleen), placenta	Yes	N/A	N/A	N/A	N/A	N/A	N/A	N/A	N/A	N/A	N/A	N/A	N/A	N/A	N/A	N/A	N/A	N/A	N/A	N/A	1. Sheep fetus liver, placenta; 2. Goat fetus (stomach contents, liver); 3. Cattle fetus (stomach contents, liver, spleen), placenta	Newly designed primers	Yes/Not WOAH but scientifically OK	N/A	N/A	N/A
#9151 - Yildiz 2009	2009	Veterinary Parasitology	Seroprevalence of Neospora caninum in dairy cattle ranches with high abortion rate: Special emphasis to serologic co-existence with Toxoplasma gondii, Brucella abortus and Listeria monocytogenes	Asia	Middle East	Turkey	Kirikkale, Izmir, Tokat	Rural	Upper middle income	Cross-sectional	Seroprevalence	1	0	0	0	1	0	0	0	0	0	0	Serum (557)	Yes	N/A	N/A	N/A	N/A	N/A	N/A	N/A	N/A	N/A	N/A	N/A	N/A	N/A	N/A	N/A	MAT	No details. No mention in WOAH	N/A	N/A	N/A	N/A	N/A	N/A	N/A	N/A
#745 - Singh 2020	2020	Tropical Animal Health and Production	Multilocus variable number tandem repeat analysis (MLVA)-typing of Brucella abortus isolates of India reveals limited genetic diversity	Asia	Indian subcontinent	India	Jammu	Rural	Lower middle income	Isolate Typing	Isolate Typing	0	1	0	0	0	0	0	0	0	0	0	Vaginal Swab, Milk	Yes	N/A	N/A	N/A	N/A	N/A	N/A	N/A	N/A	N/A	N/A	N/A	N/A	N/A	N/A	N/A	N/A	N/A	N/A	N/A	Isolate	Brucella genus: bcsp31 B. abortus spe	Yes/Yes	N/A	N/A	N/A
#198 - deAraújoLCSDSC 2022	2022	Brzilian Journal of Veterinary Medicine	Bovine brucellosis seroprevalence and flow network analysis in slaughterhouses in the state of Ceará.	The Americas	South	Brazil	Ceará	Rural	Upper middle income	Cross-sectional	Seroprevalence	1	0	0	0	1	0	0	0	0	0	0	Serum (964)	Yes	RBT - Serum	Do not say time but rest of proto is ok	N/A	N/A	N/A	N/A	N/A	N/A	N/A	N/A	N/A	N/A	N/A	Serum	No details	N/A	N/A	N/A	N/A	N/A	N/A	N/A	N/A	N/A	N/A
#2358 - Bayemi 2009	2009	Tropical Animal Health and Production	Prevalence of Brucella abortus antibodies in serum of Holstein cattle in Cameroon	Africa	Central	Cameroon	Cameroon	Rural	Lower middle income	Cross-sectional	Seroprevalence	1	0	0	0	1	0	0	0	0	0	0	Serum (266)	Sample Size	N/A	N/A	N/A	N/A	N/A	N/A	N/A	Serum	SVANOVA	Yes/Yes	N/A	N/A	N/A	N/A	N/A	N/A	N/A	N/A	N/A	N/A	N/A	N/A	N/A	N/A	N/A
#10894 - Hafshejani 2015	2015	Revue de Medecine Veterinaire	Molecular prevalence of Brucella abortus, Actinomyces pyogenes and Mycobacterium tuberculosis in reproductive organs of apparently healthy rams slaughtered in Iran	Asia	Middle East	Iran	Isfahan	Urban	Lower middle income	Tissue PCR	Tissue PCR	0	1	0	0	0	0	1	0	0	0	0	Testes/Epididymis	Yes	N/A	N/A	N/A	N/A	N/A	N/A	N/A	N/A	N/A	N/A	N/A	N/A	N/A	N/A	N/A	N/A	N/A	N/A	N/A	Testes/Epididymis	bcsp31 - 5’-ACGCAGTCAGACGTTGCCTAT-3’5’-TCCAGCGCACCATCTTTCAGCCTC-3’	Yes/Yes	N/A	N/A	N/A
#761 - Kairu-Wanyoike 2019	2019	PLOS Neglected Tropical Diseases	Positive association between Brucella spp. seroprevalences in livestock and humans from a cross-sectional study in Garissa and Tana River Counties, Kenya.	Africa	East	Kenya	Garissa County, Tana River County	Rural	Lower middle income	Cross-sectional	Seroprevalence	1	0	0	0	1	0	1	1	0	0	1	1. Human Serum (1,022); 2. Cattle Serum (441); 3. Sheep Serum (623); 4. Goat Serum (961)	Yes	N/A	N/A	N/A	N/A	N/A	N/A	N/A	Serum	Svanovir	Yes/Yes	Serum	Demeditec Diagnostics	Yes/No info	N/A	N/A	N/A	N/A	N/A	N/A	N/A	N/A	N/A	N/A	N/A	N/A
#4164 - Ozcelik 2023	2023	PLOS Neglected Tropical Diseases	Seroprevalence and associated risk factors of brucellosis, Rift Valley fever and Q fever among settled and mobile agro-pastoralist communities and their livestock in Chad	Africa	Central	Chad	Yao, Danamadji	Rural	Low income	Cross-sectional	Seroprevalence	1	0	0	0	1	0	1	1	0	0	1	1. Human Serum (959); 2. Cattle Serum (388); 3. Sheep Serum (369); 4. Goat Serum (155)	Yes	RBT - Serum	No info	N/A	N/A	N/A	N/A	N/A	N/A	N/A	N/A	N/A	N/A	N/A	N/A	N/A	N/A	N/A	N/A	N/A	N/A	N/A	N/A	N/A	N/A	N/A
#1282 - El-Diasty 2016	2016	Vector-Borne and Zoonotic Diseases	Seroprevalence of Brucella spp. in Cattle, Molecular Characterization in Milk, and the Analysis of Associated Risk Factors with Seroprevalence in Humans, Egypt.	Africa	North	Egypt	Sharkia	Urban/Rural	Lower middle income	Cross-sectional; Tissue PCR	Seroprevalence	1	1	0	0	1	0	0	0	0	1	1	1. Human Serum (295); 2. Cattle Serum (143); 3. Milk (50)	Yes	BPAT, RBT - Serum	No info	TAT	No info	N/A	N/A	N/A	N/A	N/A	N/A	N/A	N/A	N/A	N/A	N/A	N/A	N/A	N/A	N/A	Milk	Species: IS711 spe	Yes/Yes	N/A	N/A	N/A
#1730 - Dean 2013 - 1	2013	PLOS One	Epidemiology of brucellosis and q Fever in linked human and animal populations in northern togo.	Africa	West	Togo	North	Rural	Low income	Cross-sectional; Isolate Typing	Seroprevalence; Isolate Typing	1	1	0	0	1	0	1	1	0	0	1	1. Human Serum (683); 2. Cattle Serum (596); 3. Sheep Serum (465); 4. Goat Serum (221); 5. Cattle Hygroma Fluid	Yes	RBT - Serum	Yes	N/A	N/A	Serum	IDEXX	Yes/No info	N/A	N/A	N/A	Serum	Serion	No info	N/A	N/A	N/A	N/A	N/A	N/A	N/A	N/A	N/A	Isolate	Brucella genus: IS711	Yes/Yes
#1730 - Dean 2013 - 2	2013	PLOS One	Epidemiology of brucellosis and q Fever in linked human and animal populations in northern togo.	Africa	West	Burkina Faso	Burkina Faso	Rural	Low income	Cross-sectional	Seroprevalence	1	0	0	0	1	0	0	0	0	0	0	Serum (464)	Yes	RBT - Serum	Yes	N/A	N/A	Serum	IDEXX	Yes/No info	N/A	N/A	N/A	N/A	N/A	N/A	N/A	N/A	N/A	N/A	N/A	N/A	N/A	N/A	N/A	N/A	N/A	N/A
#473 - Lounes 2021	2021	Veterinary Microbiology	Identification, geographic distribution and risk factors of Brucella abortus and Brucella melitensis infection in cattle in Algeria	Africa	North	Algeria	Algeria	Urban/Rural	Lower middle income	Isolate Typing	Isolate Typing	0	1	1	0	1	0	0	0	0	0	0	Milk (109); Lymph Node (98)	Yes	N/A	N/A	N/A	N/A	N/A	N/A	N/A	N/A	N/A	N/A	N/A	N/A	N/A	N/A	N/A	N/A	N/A	N/A	N/A	Isolate	Brucella genus: bcsp31 and IS711 Species: Bruce Ladder	Yes/Yes	N/A	N/A	N/A
#12535 - Verma 2000	2000	Veterinarski Arhiv	Abortions and infertility in domestic livestock due to brucellosis in Himachal Pradesh, India	Asia	Indian subcontinent	India	Himachal Pradesh	Rural	Lower middle income	Isolate Typing	Isolate Typing	0	1	1	0	1	0	1	0	0	0	0	1. Cow abortion; 2. Sheep abortion	Yes	N/A	N/A	N/A	N/A	N/A	N/A	N/A	N/A	N/A	N/A	N/A	N/A	N/A	N/A	N/A	N/A	N/A	N/A	N/A	N/A	N/A	N/A	N/A	N/A	N/A
#1524 - Gumaa 2014	2014	Revue Scientifique et Technique	Seroprevalence of brucellosis in sheep and isolation of Brucella abortus biovar 6 in Kassala State, Eastern Sudan	Africa	North	Sudan	Kassala State	Rural	Low income	Cross-sectional; Isolate Typing	Seroprevalence; Isolate Typing	1	1	0	0	0	0	1	0	0	0	0	1. Serum (2,005); 2. Purulent pyometra	Yes	RBT and mRBT - Serum	Yes	N/A	N/A	N/A	N/A	N/A	N/A	N/A	N/A	N/A	N/A	N/A	N/A	N/A	N/A	N/A	N/A	N/A	N/A	N/A	N/A	N/A	N/A	N/A
#12769 - Lone 2013	2013	Veterinary World	Seroprevalence of brucellosis in sheep of organized and unorganized sector of Kashmir valley	Asia	Indian subcontinent	India	Kashmir valley	Rural	Lower middle income	Cross-sectional	Seroprevalence	1	0	0	0	0	0	1	0	0	0	0	Serum (6,615)	Yes	RBT - Serum	No info	STAT	No. Not for sheep	N/A	N/A	N/A	N/A	N/A	N/A	N/A	N/A	N/A	N/A	N/A	N/A	N/A	N/A	N/A	N/A	N/A	N/A	N/A	N/A	N/A
#10791 - Luna 2016	2016	Journal of Applied Research in Veterinary Medicine	Molecular Detection of Brucella Species in Ecuador	The Americas	South	Ecuador	Ecuador	Urban/Rural	Upper middle income	Tissue PCR	Tissue PCR	0	1	1	1	0	0	0	1	0	0	0	Inguinal lymph nodes	Yes	N/A	N/A	N/A	N/A	N/A	N/A	N/A	N/A	N/A	N/A	N/A	N/A	N/A	N/A	N/A	N/A	N/A	N/A	N/A	Inguinal lymph nodes	bcsp31 Species: AMOS	Yes/Yes	N/A	N/A	N/A
#1213 - Lindahl-Rajala 2017	2017	PLOS Neglected Tropical Diseases	Detection and characterization of Brucella spp. in bovine milk in small-scale urban and peri-urban farming in Tajikistan.	Asia	Central	Tajikistan	Dushanbe	Urban	Lower middle income	Cross-sectional; Tissue PCR	Seroprevalence; Tissue PCR	1	1	0	0	1	0	0	0	0	1	0	Milk (564)	Yes	N/A	N/A	N/A	N/A	Milk	?	No info	Milk	?	No info	N/A	N/A	N/A	N/A	N/A	N/A	N/A	N/A	N/A	Milk	IS711	Yes/Yes	N/A	N/A	N/A
#8017 - Singh 2013	2013	The Scientific World Journal	16S rRNA and omp31 gene based molecular characterization of field strains of B. melitensis from aborted foetus of goats in India	Asia	Indian subcontinent	India	India	Urban/Rural	Lower middle income	Isolate Typing	Isolate Typing	0	0	1	0	0	0	0	1	0	0	0	Fetal membrane; Fetal stomach content; Vaginal swabs	Yes	N/A	N/A	N/A	N/A	N/A	N/A	N/A	N/A	N/A	N/A	N/A	N/A	N/A	N/A	N/A	N/A	N/A	N/A	N/A	Isolate	16S and omp31	Yes/Not mentionned in WOAH	N/A	N/A	N/A
#11028 - Buyukcangaz 2009	2009	Turkish Journal of Veterinary & Animal Sciences	Isolation and biotyping of Brucella melitensis from aborted sheep and goat fetuses	Asia	Middle East	Turkey	Bursa	Urban	Upper middle income	Isolate Typing	Isolate Typing	0	0	1	0	0	0	1	1	0	0	0	1. Sheep fetus lung, spleen, heart, liver, abomasum contents; 2. Goat fetus lung, spleen, heart, liver, abomasum contents	Yes	N/A	N/A	N/A	N/A	N/A	N/A	N/A	N/A	N/A	N/A	N/A	N/A	N/A	N/A	N/A	N/A	N/A	N/A	N/A	N/A	N/A	N/A	N/A	N/A	N/A
#789 - Kolo 2019	2019	Veterinary Medicine and Science	Seroprevalence and characterization of Brucella species in cattle slaughtered at Gauteng abattoirs, South Africa.	Africa	South	South Africa	Gauteng	Rural	Upper middle income	Cross-sectional; Isolate Typing	Seroprevalence; Isolate Typing	1	1	1	0	1	0	0	0	0	0	0	Blood (200), Lymph Nodes	Sample Size	RBT - Serum	Yes	N/A	N/A	Serum	IDEXX	Yes/No info	N/A	N/A	N/A	N/A	N/A	N/A	Serum	Yes	N/A	N/A	N/A	N/A	Isolate	Brucella genus: 16S Species: AMOS and Bruce Ladder	Yes/Yes	N/A	N/A	N/A
#12177 - Adugna 2013	2013	Revue Scientifique et Technique	Seroepidemiological survey of bovine brucellosis in cattle under a traditional production system western Ethiopia	Africa	East	Ethiopia	Benishangul Gumuz	Rural	Low income	Cross-sectional	Seroprevalence	1	0	0	0	1	0	0	0	0	0	0	Serum (1,152)	Yes	Serum	Yes	N/A	N/A	N/A	N/A	N/A	N/A	N/A	N/A	N/A	N/A	N/A	Serum	Yes	N/A	N/A	N/A	N/A	N/A	N/A	N/A	N/A	N/A	N/A
#13404 - Aloto 2022	2022	Small Ruminant Research	Sero-epidemiology of brucellosis in small ruminants, and herder's knowledge and risky practices in southern Ethiopia	Africa	East	Ethiopia	Southern	Urban/Rural	Low income	Cross-sectional	Seroprevalence	1	0	0	0	0	0	1	1	0	0	0	1. Sheep Serum (179); 2. Goat Serum (609)	Sample Size	RBT - Serum	Yes but waited 5 min	N/A	N/A	N/A	N/A	N/A	N/A	N/A	N/A	N/A	N/A	N/A	Serum	Yes	N/A	N/A	N/A	N/A	N/A	N/A	N/A	N/A	N/A	N/A
#2800 - Al-Talafhah 2003	2023	Preventive Veterinary Medicine	Epidemiology of ovine brucellosis in Awassi sheep in Northern Jordan.	Asia	Middle East	Jordan	Northern	Urban	Upper middle income	Cross-sectional; Isolate Typing	Seroprevalence; Isolate Typing	1	0	1	0	0	0	1	1	0	0	0	Serum (602); Aborted fetus lung, liver, spleen, cotyledons	Yes	RBT - Serum	Yes	N/A	N/A	Serum	JOVAC	No info	N/A	N/A	N/A	N/A	N/A	N/A	N/A	N/A	N/A	N/A	N/A	N/A	N/A	N/A	N/A	N/A	N/A	N/A
#2048 - Megersa 2011	2011	Acta Veterinaria Scandinavica	Cattle brucellosis in traditional livestock husbandry practice in Southern and Eastern Ethiopia, and its zoonotic implication.	Africa	East	Ethiopia	Southern, Eastern	Rural	Low income	Cross-sectional	Seroprevalence	1	0	0	0	1	0	0	0	0	0	0	Serum (1,623)	Yes	RBT - Serum	Yes	N/A	N/A	N/A	N/A	N/A	N/A	N/A	N/A	N/A	N/A	N/A	Serum	Yes	N/A	N/A	N/A	N/A	N/A	N/A	N/A	N/A	N/A	N/A
#1870 - Mai 2012	2012	BMC Veterinary Research	A large seroprevalence survey of brucellosis in cattle herds under diverse production systems in northern Nigeria.	Africa	West	Nigeria	Kaduna, Kano, Adamawa	Rural	Lower middle income	Cross-sectional	Seroprevalence	1	0	0	0	1	0	0	0	0	0	0	Serum (4,745)	Yes	RBT - Serum	Yes	N/A	N/A	N/A	N/A	N/A	Serum	COMPELISA - APHA	Yes/Yes	N/A	N/A	N/A	N/A	N/A	N/A	N/A	N/A	N/A	N/A	N/A	N/A	N/A	N/A	N/A
#4194 - Khan 2017	2017	Pakistan Veterinary Journal	Molecular characterization of Brucella abortus and Brucella melitensis in cattle and humans at the North West of Pakistan	Asia	Indian subcontinent	Pakistan	Khyber Pakhtunkhwa	Rural	Lower middle income	Cross-sectional; Tissue PCR	Seroprevalence; Tissue PCR	1	1	1	0	1	0	0	0	0	0	1	1. Human Blood (200); 2. Cattle Blood (200)	Yes	N/A	N/A	N/A	N/A	N/A	N/A	N/A	N/A	N/A	N/A	N/A	N/A	N/A	N/A	N/A	SPAT	Yes	N/A	N/A	Blood	Species: B. abortus and B. melitensis IS711 spe	No/Yes	N/A	N/A	N/A
#2146 - Bankole 2010	2010	Veterinary Record	Phenotypic and genotypic characterisation of Brucella strains isolated from cattle in the Gambia.	Africa	West	Gambia	Western Region	Rural	Low income	Cross-sectional; Isolate Typing	Seroprevalence; Isolate Typing	1	1	0	0	1	0	0	0	0	0	0	Serum (35); Hygroma Fluid (6)	Sample Size	RBT - Serum	Yes	N/A	N/A	Serum	No info, ref is too old cannot find paper	?	N/A	N/A	N/A	N/A	N/A	N/A	N/A	N/A	N/A	N/A	N/A	N/A	N/A	N/A	N/A	N/A	N/A	N/A
#574 - Islam 2021	2021	Veterinary Medicine and Science	Seroprevalence and risk factors for bovine brucellosis in the Chittagong Metropolitan Area of Bangladesh.	Asia	Indian subcontinent	Bangladesh	Chittagong	Urban	Lower middle income	Cross-sectional	Seroprevalence	1	0	0	0	1	0	0	0	0	0	0	Serum (158)	Yes	RBT - Serum	No. Only rotated for 1 min	N/A	N/A	N/A	N/A	N/A	Serum	SVANOVIR	Yes/Yes	N/A	N/A	N/A	N/A	N/A	N/A	N/A	N/A	N/A	N/A	N/A	N/A	N/A	N/A	N/A
#10208 - Nawaz 2021	2021	Pakistan Journal of Zoology	Bovine and Caprine Brucellosis Detected by Milk Indirect ELISA and Milk Ring Test in Islamabad Capital Territory, Pakistan	Asia	Indian subcontinent	Pakistan	Islamabad	Urban	Lower middle income	Cross-sectional	Seroprevalence	1	0	0	0	0	1	0	1	0	1	0	1. Buffalo Milk (180); 2. Goat Milk (161)	Sample Size	N/A	N/A	N/A	N/A	Milk	IDVet - sLPS	Yes/Yes	N/A	N/A	N/A	N/A	N/A	N/A	N/A	N/A	N/A	N/A	Milk	Yes	N/A	N/A	N/A	N/A	N/A	N/A
#362 - Shakuntala 2021	2021	Comparative Immunology, Microbiology and Infectious Diseases	Isolation and sero-genomo-epidemiological studies on Brucella infection in dairy cattle in Meghalaya, India.	Asia	Indian subcontinent	India	Meghalaya	Rural	Lower middle income	Cross-sectional; Isolate Typing	Seroprevalence; Isolate Typing	1	1	0	0	1	0	0	0	0	0	0	Serum (3,060); Blood (262); vaginal swab, uterine discharge, placenta, aborted foetus (94)	Yes	RBT - Serum	Yes	N/A	N/A	Serum	INgezim BRUCELLA BOVINA - sLPS	Yes/Yes	N/A	N/A	N/A	N/A	N/A	N/A	N/A	N/A	N/A	N/A	N/A	N/A	Isolates	Brucella genus: bcsp31 Species: Bruce Ladder	Yes/Yes	N/A	N/A	N/A
#1104 - Khames 2017	2017	Veterinary Microbiology	The characterization of Brucella strains isolated from cattle in Algeria reveals the existence of a B. abortus lineage distinct from European and Sub-Saharan Africa strains.	Africa	North	Algeria	Center region	Rural	Lower middle income	Seroprevalence + Isolate Typing	Seroprevalence + Isolate Typing	1	1	1	0	1	0	0	0	0	0	0	Serum (225) Blood, Milk, Mammary lymph nodes, Retropharyngeal lymph nodes	Yes	RBT - Serum	Yes	N/A	N/A	N/A	N/A	N/A	N/A	N/A	N/A	N/A	N/A	N/A	1	Yes	Hapten	Yes	N/A	N/A	Isolates	Bruce Ladderand AMOS-ERY	YEs/Yes	N/A	N/A	N/A
#1798 - Asmare 2013	2013	Acta Tropica	The status of bovine brucellosis in Ethiopia with special emphasis on exotic and cross bred cattle in dairy and breeding farms.	Africa	East	Ethiopia	Ethiopia	Urban/Rural	Low income	Cross-sectional	Seroprevalence	1	0	0	0	1	0	0	0	0	0	0	Serum (2,334)	Yes	RBT - Serum	Yes	N/A	N/A	N/A	N/A	N/A	N/A	N/A	N/A	N/A	N/A	N/A	Serum	Yes	N/A	N/A	N/A	N/A	N/A	N/A	N/A	N/A	N/A	N/A
#11403 - Islam 2022	2022	Egyptian Journal of Veterinary Sciences	Seroepidemiological Analysis of Brucellosis in Goat and Household Animal Keepers of District Swat	Africa	North	Egypt	Swat	Rural	Lower middle income	Cross-sectional	Seroprevalence	1	0	0	0	0	0	0	1	0	0	1	1. Goat Serum (235); 2. Human Serum (53)	Yes	RBT - Serum	Yes	N/A	N/A	Serum	ID Vet	Yes/Yes	N/A	N/A	N/A	N/A	N/A	N/A	N/A	N/A	SPAT	No. Cattle only	N/A	N/A	N/A	N/A	N/A	N/A	N/A	N/A
#1605 - Ogugua 2014	2014	African Journal of Medicine and Medical Sciences	Seroprevalence and risk factors of brucellosis in goats in selected states in Nigeria and the public health implications.	Africa	West	Nigeria	Nigeria	Rural	Lower middle income	Cross-sectional	Seroprevalence	1	0	0	0	0	0	0	1	0	0	0	Serum (2,827)	Yes	RBT - Serum	Wrong antigen (B. melitensis)	N/A	N/A	N/A	N/A	N/A	Serum	COMPELISA	Yes/Yes	N/A	N/A	N/A	N/A	N/A	N/A	N/A	N/A	N/A	N/A	N/A	N/A	N/A	N/A	N/A
#509 - Khan 2020	2020	Frontiers in Veterinary Science	Seroprevalence and Molecular Identification of Brucella spp. in Bovines in Pakistan-Investigating Association With Risk Factors Using Machine Learning.	Asia	Indian subcontinent	Pakistan	Upper Punjab	Rural	Lower middle income	Cross-sectional; Tissue PCR	Seroprevalence; Tissue PCR	1	1	0	0	1	1	0	0	0	1	0	1. Cattle Serum (208); 2. Buffalo Serum (194); 3. Cattle Milk (107); 4. Buffalo Milk (69)	Yes	RBT - Serum	No info	N/A	N/A	Serum	IDEXX	Yes/No info	N/A	N/A	N/A	N/A	N/A	N/A	N/A	N/A	N/A	N/A	Milk	Yes	Serum, Milk	https://www.frontiersin.org/articles/10.3389/fvets.2020.594498/full	No/Yes	N/A	N/A	N/A
#2137 - Ahmed 2010	2010	Eurosurveillance	Seroprevalence of brucellosis in animals and human populations in the western mountains region in Libya, December 2006-January 2008.	Africa	North	Libya	Western Region	Rural	Upper middle income	Cross-sectional	Seroprevalence	1	0	0	0	1	0	1	1	0	0	1	1. Cattle Serum (19); 2. Goat Serum (340); 3. Sheep Serum (188); 4. Human Serum (546)	Sample Size	RBT - Serum	No info	N/A	N/A	N/A	N/A	N/A	N/A	N/A	N/A	Serum	1. DRG IgM - B. abortus S99 2. DRG IgG - B. abortus S99	Yes/Yes	N/A	N/A	N/A	N/A	N/A	N/A	N/A	N/A	N/A	N/A	N/A	N/A
#431 - Akoko 2021	2021	Nature Scientific Reports	Molecular epidemiology of Brucella species in mixed livestock-human ecosystems in Kenya	Africa	East	Kenya	Narok and Marsabit	Rural	Lower middle income	Cross-sectional; Tissue PCR	Seroprevalence; Tissue PCR	1	1	1	0	1	0	1	1	0	0	1	1. Cattle Serum (228); 2. Goat Serum (162); 3. Sheep Serum (158); 4. Human Serum (257)	Yes	RBT - Serum	Yes	N/A	N/A	N/A	N/A	N/A	N/A	N/A	N/A	N/A	N/A	N/A	N/A	N/A	N/A	N/A	N/A	N/A	N/A	N/A	N/A	Serum	Brucella genus: IS711 and bcsp31 Species: multiplex Probert et al	No/Yes
#17 - Meena 2023	2023	Frontiers in Veterinary Science	Serological and molecular prevalence of Brucella spp. among livestock species in Rajasthan, India.	Asia	Indian subcontinent	India	Rajasthan	Rural	Lower middle income	Cross-sectional; Tissue PCR	Seroprevalence; Tissue PCR	1	0	0	0	1	1	1	1	0	0	0	1. Buffalo Blood (601); 2. Cattle Blood (1,086); 3. Goat Blood (865); 4. Sheep Blood (493)	Yes	RBT - Serum	Yes	N/A	N/A	Serum	PrioCHECK -sLPS	Yes/Yes	N/A	N/A	N/A	N/A	N/A	N/A	N/A	N/A	N/A	N/A	N/A	N/A	N/A	N/A	N/A	N/A	N/A	N/A
#1527 - Rodríguez-Hidalgo 2015	2015	Frontiers in Public Health	Circulating Strains of Brucella abortus in Cattle in Santo Domingo De Los Tsáchilas Province - Ecuador.	The Americas	South	Ecuador	Santo Domingo De Los Tsáchilas Province	Urban/Rural	Upper middle income	Isolate Typing	Isolate Typing	0	1	0	0	1	0	0	1	1	1	1	Blood (656)	Yes	RBT - Serum	No info	SAT-EDTA	Yes	N/A	N/A	N/A	N/A	N/A	N/A	N/A	N/A	N/A	N/A	N/A	N/A	N/A	N/A	N/A	Isolates	Brucella genus: IS711 Species: AMOS PCR	Yes/Yes	N/A	N/A	N/A
#1823 - Mamisashvili 2013	2013	Preventive Veterinary Medicine	Seroprevalence of brucellosis in livestock within three endemic regions of the country of Georgia.	Asia	Central	Georgia	Kakheti, Kvemo Kartli, Imereti	Rural	Upper middle income	Cross-sectional; Isolate Typing	Seroprevalence; Isolate Typing	1	1	1	0	1	0	1	1	0	1	0	1. Cattle Blood (5,190); 2. Cattle Milk (?); 3. Goat Blood (1,281); 4. Goat Milk (?); 5. Sheep Blood (3,613); 6. Sheep Milk (?)	Yes	RBT - Serum	Yes	N/A	N/A	N/A	N/A	N/A	N/A	N/A	N/A	N/A	N/A	N/A	N/A	N/A	N/A	N/A	N/A	N/A	Isolates	Brucella genus : Target 1 Species: AMOS PCR	Yes/Target 1 no info but AMOS yes	N/A	N/A	N/A
#13450 - Dahourou 2023	2023	Scientific African	Prevalence and factors associated with brucellosis and tuberculosis in cattle from extensive husbandry systems in Sahel and Hauts-Bassins regions, Burkina Faso	Africa	West	Burkina Faso	Hauts-Bassins, Sahel	Rural	Low income	Cross-sectional	Seroprevalence	1	0	0	0	1	0	0	0	0	0	0	Serum (2,195)	Yes	RBT - Serum	Yes	N/A	N/A	N/A	N/A	N/A	N/A	N/A	N/A	N/A	N/A	N/A	N/A	N/A	N/A	N/A	N/A	N/A	N/A	N/A	N/A	N/A	N/A	N/A
#738 - Khan 2019	2019	Pathogens	Serological and Molecular Identification of Brucella spp. in Pigs from Cairo and Giza Governorates, Egypt	Africa	North	Egypt	Cairo, Giza	Urban	Lower middle income	Cross-sectional; Tissue PCR	Seroprevalence; Tissue PCR	1	0	1	1	0	0	0	0	1	0	0	Blood (331)	Yes	N/A	N/A	N/A	N/A	Serum	IDVet	Yes/Yes	Serum	SVANOVIR	Yes/Yes	N/A	N/A	N/A	N/A	N/A	N/A	N/A	N/A	N/A	N/A	N/A	N/A	Blood	AMOS - Probert	No/Yes
#82 - DebNath 2023	2023	Veterinary Medicine and Science	Sero-prevalence and risk factors associated with brucellosis in dairy cattle of Sylhet District, Bangladesh: A cross-sectional study.	Asia	Indian subcontinent	Bangladesh	Sylhet District	Rural	Lower middle income	Cross-sectional	Seroprevalence	1	0	0	0	1	0	0	0	0	0	0	Serum (386)	Yes	RBT and BPAT - Serum	Yes	Serum	Not WOAH protocol but seems ok	N/A	N/A	N/A	N/A	N/A	N/A	N/A	N/A	N/A	N/A	N/A	N/A	N/A	N/A	N/A	N/A	N/A	N/A	N/A	N/A	N/A
#7491 - Kabi 2015	2015	Preventive Veterinary Medicine	Spatial distribution of Brucella antibodies with reference to indigenous cattle populations among contrasting agro-ecological zones of Uganda	Africa	East	Uganda	Uganda	Rural	Low income	Cross-sectional	Seroprevalence	1	0	0	0	1	0	0	0	0	0	0	Serum (925)	Yes	N/A	N/A	N/A	N/A	Serum	Svanovir	Yes/Yes	Serum	Svanovir	Yes/Yes	N/A	N/A	N/A	N/A	N/A	N/A	N/A	N/A	N/A	N/A	N/A	N/A	N/A	N/A	N/A
#482 - Ibrahim 2021	2021	PLOS Neglected Tropical Diseases	Sero-prevalence of brucellosis, Q-fever and Rift Valley fever in humans and livestock in Somali Region, Ethiopia.	Africa	East	Ethiopia	Somali Region	Rural	Low income	Cross-sectional	Seroprevalence	1	0	0	0	1	0	1	1	0	0	1	1. Cattle Serum (135); 2. Goat Serum (297); 3. Sheep Serum (269); 4. Human Serum (178)	Sample Size	RBT - Serum	Yes	N/A	N/A	Serum	IDEXX	Yes/No info	N/A	N/A	N/A	N/A	N/A	N/A	N/A	N/A	N/A	N/A	N/A	N/A	N/A	N/A	N/A	N/A	N/A	N/A
#1093 - Sagamiko 2018	2018	Acta Tropica	Sero-prevalence of Bovine Brucellosis and associated risk factors in mbeya region, Southern highlands of Tanzania.	Africa	East	Tanzania	Mbeya region	Rural	Lower middle income	Cross-sectional	Seroprevalence	1	0	0	0	1	0	0	0	0	0	0	Serum (1,211)	Yes	RBT - Serum	Yes	N/A	N/A	N/A	N/A	N/A	Serum	Svanova	Yes/Yes	N/A	N/A	N/A	N/A	N/A	N/A	N/A	N/A	N/A	N/A	N/A	N/A	N/A	N/A	N/A
#85 - Mengele 2023	2023	Veterinary Sciences	The Status and Risk Factors of Brucellosis in Smallholder Dairy Cattle in Selected Regions of Tanzania	Africa	East	Tanzania	Arusha, Kilimanjaro, Tanga, Iringa, Njombe, Mbeya	Rural	Lower middle income	Cross-sectional	Seroprevalence	1	0	0	0	1	0	0	0	0	0	0	Serum (2,048)	Yes	N/A	N/A	N/A	N/A	N/A	N/A	N/A	Serum	COMPELISA	Yes/Yes	N/A	N/A	N/A	N/A	N/A	N/A	N/A	N/A	N/A	N/A	N/A	N/A	N/A	N/A	N/A
#2288 - Al-Majali 2009	2009	Journal of Veterinary Science	Seroprevalence and risk factors for bovine brucellosis in Jordan	Asia	Middle East	Jordan	Jordan	Rural	Upper middle income	Cross-sectional	Seroprevalence	1	0	0	0	1	0	0	0	0	0	0	Serum (671)	Yes	RBT - Serum	No info	N/A	N/A	Serum	JOVAC	No info	N/A	N/A	N/A	N/A	N/A	N/A	N/A	N/A	N/A	N/A	N/A	N/A	N/A	N/A	N/A	N/A	N/A	N/A
#382 - Cadmus 2021	2021	PLOS One	Seroprevalence of brucellosis and Q fever infections amongst pastoralists and their cattle herds in Sokoto State, Nigeria.	Africa	West	Nigeria	Sokoto State	Rural	Lower middle income	Cross-sectional	Seroprevalence	1	0	0	0	1	0	0	0	0	0	1	1. Cattle Serum (366); 2. Human Serum (137)	Yes	RBT - Serum	Yes	N/A	N/A	N/A	N/A	N/A	Serum	sLPS Macmillan et al	Yes/Yes	N/A	N/A	N/A	N/A	N/A	N/A	N/A	N/A	N/A	N/A	N/A	N/A	N/A	N/A	N/A
#8774 - Ibrahim 2009	2010	Trop Anim Health Prod	Sero-prevalence of bovine brucellosis and its risk factors in Jimma zone of Oromia Region, South-western Ethiopia	Africa	East	Ethiopia	Jimma zone of Oromia Region. Four districts (Chora- Boter, Limu-Kosa, Sokoru and Dedo) and five towns (Jimma, Limu Genet, Sheki, Tolay and Motoso) of Jimma zone. From the pastoral area Defkella, Hasanuphe and Didibo Boroda villages were involved in the study.	Both	Low	Cross-sectional	Seroprevalence	1	0	0	0	1	0	0	0	0	0	0	Serum (1,595)	Yes	RBT	No info	0	N/A	0	N/A	N/A	0	N/A	N/A	N/A	N/A	N/A	1	Yes	0	N/A	0	N/A	0	N/A	N/A	0	N/A	N/A
#11864 - Maadi 2011	2011	Pakistan Veterinary Journal	Prevalence of Brucellosis in Cattle in Urmia, Iran	Asia	Middle East	Iran	Urmia	Both	Lower Middle	Cross-sectional	Seroprevalence	1	0	0	0	1	0	0	0	0	1	0	Milk (338)	Sample Size	0	N/A	0	N/A	0	N/A	N/A	0	N/A	N/A	N/A	N/A	N/A	0	N/A	0	N/A	1	No info	0	N/A	N/A	0	N/A	N/A
#8226 - Martins 2012	2012	Tropical Animal Health and Production	Leptospirosis as the most frequent infectious disease impairing productivity in small ruminants in Rio de Janeiro, Brazil	Americas	South	Brazil	Rio de Janeiro	Urban	Upper middle	Prospective study	Seroprevalence	1	0	0	0	0	0	0	1	0	0	0	Serum (560)	Sample Size	RBT	Yes	0	N/A	0	N/A	N/A	0	N/A	N/A	N/A	N/A	N/A	0	N/A	2ME	Not recommended by WOAH	0	N/A	0	N/A	N/A	0	N/A	N/A
#2201 - HaileselassieMekonnen 2010	2010	Preventive Veterinary Medicine	Serological survey of bovine brucellosis in barka and arado breeds (Bos indicus) of Western Tigray, Ethiopia	Africa	East	Ethiopia	Western Tigray zone, North West Ethiopia	Rural	Low	Cross-sectional	Seroprevalence	1	0	0	0	1	0	0	0	0	0	0	Serum (1,968)	Yes	RBT	Yes	0	N/A	0	N/A	N/A	0	N/A	N/A	N/A	N/A	N/A	1	Yes	0	N/A	0	N/A	0	N/A	N/A	0	N/A	N/A
#12564 - Asmare 2010	2010	African Journal of Agricultural Research	Brucellosis in extensive management system of Zebu cattle in Sidama Zone, Southern Ethiopia	Africa	East	Ethiopia	Sidama Zone, Southern Ethiopia	Both	Low	Cross-sectional	Seroprevalence	1	0	0	0	1	0	0	0	0	0	0	Serum (1,627)	Yes	RBT	Yes	0	N/A	0	N/A	N/A	0	N/A	N/A	N/A	N/A	N/A	1	No info	0	N/A	0	N/A	0	N/A	N/A	0	N/A	N/A
#1316 - Pathak 2016	2016	Comparative Immunology, Microbiology and Infectious Diseases	Apparent seroprevalence, isolation and identification of risk factors for brucellosis among dairy cattle in Goa, India	Asia	Indian subcontinent	India	Goa	Both	Lower middle	Cross-sectional	Seroprevalence	0	0	0	0	1	0	0	0	0	1	0	Serum, blood, milk, vaginal swabs, vaginal discharges, placental tissues and fetal tissues (296)	Yes	RBT	Yes	0	N/A	Serum	?	No info	0	N/A	N/A	N/A	N/A	N/A	0	N/A	0	N/A	0	N/A	Isolates	Brucella genus: bcsp31 and IS711 Species: AMOS PCR	Yes/Yes	0	N/A	N/A
#6528 - Song 2018	2018	Indian Journal of Animal Research	Brucella infection in goats in Hubei province, China	Asia	East	China	Hubei province	Both	Upper middle	Cross-sectional	Seroprevalence	1	0	0	0	0	0	0	1	0	0	0	Serum (2,007)	Yes	RBT	Yes	0	N/A	0	N/A	N/A	0	N/A	N/A	N/A	N/A	N/A	0	N/A	0	N/A	0	N/A	0	N/A	N/A	0	N/A	N/A
#7409 - Kaltungo 2015	2015	Asian Pacific Journal of Tropical Disease	Sero-prevalence of brucellosis in sheep in North Senatorial District of Kaduna State, Nigeria	Africa	West	Nigeria	North Senatorial District of Kaduna State	Both	Lower middle	Cross-sectional	Seroprevalence	1	0	0	0	0	0	1	0	0	0	0	Serum (579)	Yes	RBT	Yes	1	No. Only for cattle	0	N/A	N/A	0	N/A	N/A	N/A	N/A	N/A	0	N/A	LFA from BioNote Korea	LFA not validated by WOAH so no but scientifically ok	0	N/A	0	N/A	N/A	0	N/A	N/A
#2123 - Spicić 2010	2010	Croatian Medical Jounal	Serological, bacteriological, and molecular diagnosis of brucellosis in domestic animals in Croatia.	Europe	East	Croatia	Zagreb, Split-Dalmatia county	Urban	High	Cross-sectional	Seroprevalence	1	0	1	1	1	0	1	1	1	0	0	Serum. Cattle (42,785), sheep and goats (22,686), swine (28,520)	Yes	RBT	Yes	0	N/A	1	1. Chekit (Bommeli, Bern, Switzerland) 2. Brucella-Ab ELISA (SVANOVIR), 3. ELISA kit Ingezim Brucella Porcina (Ingenasa, Madrid, Spain)	1. No info 2. Yes/No info 3. Yes/Yes	1	SVANOVIR, Svanova Biotech AB	Yes/Yes	N/A	N/A	N/A	1	No. Used for B. ovis detection	0	N/A	0	N/A	0	N/A	N/A	0	N/A	N/A
#10759 - Abnaroodheleh 2021	2021	Small Ruminant Research	Seroprevalence of brucellosis and chlamydiosis in sheep and goats with history of abortion in Iran	Asia	Middle East	Iran	southern Iran, Fars province	Both	Lower middle	Cross-sectional	Isolate	0	0	1	0	0	0	1	1	0	0	0	liver, abomasum, lungs, kidneys, spleen as well as placentas: sheep (20), goats (9)	Yes	RBT	No info	1	No. Only for cattle	1	IDEXX	Yes/No info	0	N/A	N/A	N/A	N/A	N/A	0	N/A	2ME	Not recommended by WOAH	0	N/A	0	N/A	N/A	0	N/A	N/A
#10703 - Shafee 2012	2012	The Journal of Animal and Plant Sciences	SEROPREVALENCE OF BOVINE BRUCELLOSIS USING INDIRECT ELISA IN QUETTA BALOCHISTAN, PAKISTAN	Asia	Indian subcontinent	Pakistan	Quetta city, Balochistan	Urban	Lower middle	Cross-sectional	Seroprevalence	1	0	0	0	1	1	0	0	0	0	0	Serum. Cattle (405), Buffalo (375)	Yes	RBT	Lack info	0	N/A	1	M/S Svanova, Sweden	Yes/Yes	0	N/A	N/A	N/A	N/A	N/A	0	N/A	0	N/A	0	N/A	0	N/A	N/A	0	N/A	N/A
#1126 - Carbonero 2018	2018	Tropical Animal Health and Production	Seroprevalence and risk factors associated with Brucella seropositivity in dairy and mixed cattle herds from Ecuador	Americas	South	Ecuador	Azuay, Chimborazo, Cotopaxi, Manabí, Pichincha, Santo Domingo, Tungurahua, and Zamora Chinchipe	Both	Upper middle	Cross-sectional	Seroprevalence	1	0	0	0	1	0	0	0	0	0	0	Serum (2,666)	Yes	RBT	No info	0	N/A	0	N/A	N/A	1	INGEZIM BRUCELLA COMPAC 10.BRU.K3 - LPS	Yes/Yes	0	N/A	N/A	0	N/A	0	N/A	0	N/A	0	N/A	N/A	0	N/A	N/A
#11859 - Jiwa 1996	1996	Preventive Veterinary Medicine	Bovine brucellosis serum agglutination test prevalence and breed disposition according to prevalent management systems in the Lake Victoria zone of Tanzania	Africa	East	Tanzania	Lake Victoria zone of Tanzania	Both	Lower middle	Cross-sectional	Seroprevalence	1	0	0	0	1	0	0	0	0	0	0	Serum (13,078)	Yes	0	N/A	1	Yes	0	N/A	N/A	0	N/A	N/A	0	N/A	N/A	0	N/A	0	N/A	0	N/A	0	N/A	N/A	0	N/A	N/A
#3290 - Tounkara 1994	1994	Revue Scientifique et technique	Epidémiologie de la brucellose bovine au Mali : enquête sérologique et isolement des premières souches de Brucella abortus	Africa	West	Mali	Kayes, Koulikoro, Sikasso, Ségou, Mopti, Tombouctou	Both	Low	Cross-sectional	Seroprevalence	1	0	0	0	1	0	0	0	0	0	0	Serum (1,000)	Yes	0	N/A	0	N/A	1	sLPS Alton et al	Yes/Yes	0	N/A	N/A	0	N/A	N/A	0	N/A	0	N/A	0	N/A	0	N/A	N/A	0	N/A	N/A
#12527 - Karakurt 2023	2023	Pakistan Veterinary Journal	Immunohistochemical Investigation of TNF-α and IFN-γ Expressions in Sheep Fetuses with Brucellosis	Asia	Indian subcontinent	Pakistan	?	?	Lower middle	Isolate typing	Isolates	0	0	1	0	0	0	1	0	0	0	0	Fetuses (114)	Yes	0	N/A	0	N/A	0	N/A	N/A	0	N/A	N/A	0	N/A	N/A	0	N/A	0	N/A	0	N/A	Isolates	Bruce Ladder	Yes/Yes	0	N/A	N/A
#3534 - Bula 1987	1987	Revue Scientifique et technique	Dépistage de la brucellose bovine dans le Sud-Est du Zaïre par l'épreuve de fixation du complément	Africa	Central	Democratic Republic of Congo	Shaba and Kivu	Rural	Low	Cross-sectional	Seroprevalence	1	0	0	0	1	0	0	0	0	0	0	Serum (674)	Yes	0	N/A	0	N/A	0	N/A	N/A	0	N/A	N/A	0	N/A	N/A	1	Yes, scientifically ok	0	N/A	0	N/A	0	N/A	N/A	0	N/A	N/A
#3075 - Mainar-Jaime 1999	1999	Preventive Veterinary Medicine	Associations of veterinary services and farmer characteristics with the prevalences of brucellosis and border disease in small ruminants in Spain	Europe	South	Spain	Torrelaguna district	Rural	High	Cross-sectional	Seroprevalence	1	0	0	0	0	0	1	1	0	0	0	Serum (537)	Yes	0	N/A	0	N/A	0	N/A	N/A	0	N/A	N/A	0	N/A	N/A	1	Yes	0	N/A	0	N/A	0	N/A	N/A	0	N/A	N/A
#6476 - MahdaviRoshan 2018	2018	Iranian Journal of Veterinary Research	Molecular detection of Brucella melitensis, Coxiella burnetii and Salmonella abortusovis in aborted fetuses of Baluchi sheep in Sistan region, south-eastern Iran	Asia	Middle East	Iran	Sistan region	Both	Lower middle	Cross-sectional	% of infection	0	0	1	0	0	0	1	0	0	0	0	Spleen and abomasum samples of aborted fetuses (78)	Yes	0	N/A	0	N/A	0	N/A	N/A	0	N/A	N/A	0	N/A	N/A	0	N/A	0	N/A	0	N/A	Tissues	B. melitensis specific IS711	Yes/Yes	0	N/A	N/A
#1759 - Konrad 2013	2013	Tropical Animal Health and Production	Detection of antibodies against Brucella abortus, Leptospira spp., and Apicomplexa protozoa in water buffaloes in the Northeast of Argentina.	Americas	South	Argentina	Corrientes, Chaco and Formosa	Both	Upper middle	Cross-sectional	Seroprevalence	1	0	0	0	0	1	0	0	0	0	0	Serum (500)	Yes	BPA	Yes	0	N/A	0	N/A	N/A	0	N/A	N/A	0	N/A	N/A	0	N/A	0	N/A	0	N/A	0	N/A	N/A	0	N/A	N/A
#2636 - Amin 2005	2005	Journal of Veterinary Science	Prevalence of Brucella antibodies in sera of cows in Bangladesh.	Asia	Indian subcontinent	Bangladesh	Bangladesh Agricultural University and adjacent villages	Both	Lower middle	Cross-sectional	Seroprevalence	1	0	0	0	1	0	0	0	0	0	0	Serum (120)	Sample Size	RBT & Plate agglutination test	Yes	TAT	No. Incubation of 48h instead of 16-24h	0	N/A	N/A	0	N/A	N/A	0	N/A	N/A	0	N/A	0	N/A	0	N/A	0	N/A	N/A	0	N/A	N/A
#10740 - Unver 2006	2006	Revue de Medecine Veterinaire	Isolation, identification, and molecular characterization of Brucella melitensis from aborted sheep fetuses in Kars, Turkey	Asia	Middle East	Turkey	Kars center, Yalcinlar, Oguzlu, and Has Ciftlik in Kars province	Both	Upper middle	Cross-sectionnal	Isolates	0	0	1	0	0	0	1	0	0	0	0	Aborted fetuses (37)	Yes	0	N/A	0	N/A	0	N/A	N/A	0	N/A	N/A	0	N/A	N/A	0	N/A	0	N/A	0	N/A	Isolates	B. melitensis specific IS711	Yes/Yes	0	N/A	N/A
#11540 - Matope 2023	2023	Veterinary Medicine and Science	Bovine brucellosis and tuberculosis at a livestock-wildlife interface in Zimbabwe: A nexus for amplification of a zoonosis or a myth?	Africa	East	Zimbabwe	Chiredzi district of the Southeast Lowveld (SEL) of Zimbabwe	Both	Lower middle	Longitudinal	Seroprevalence	1	0	0	0	1	0	0	0	0	0	0	Serum (1,068) Milk (398) Parotid, retropharyngeal, mandibular, prescapular, medial iliac and inguinal lymph nodes (141)	Yes	RBT	Yes	0	N/A	0	N/A	N/A	0	N/A	N/A	0	N/A	N/A	1	Yes	0	N/A	1	Yes	0	N/A	N/A	0	N/A	N/A
#3020 - Kubuafor 2000	2000	Acta Tropica	Seroprevalence of brucellosis in cattle and humans in the Akwapim-South district of Ghana: public health implications	Africa	West	Ghana	Akwapim South district, in the eastern region of Ghana	Both	Lower middle	Cross-sectionnal	Seroprevalence	1	0	0	0	1	0	0	0	0	0	0	Serum (183)	Sample Size	RBT	Cannot find paper of the ref given	0	N/A	0	N/A	N/A	0	N/A	N/A	0	N/A	N/A	0	N/A	0	N/A	0	N/A	0	N/A	N/A	0	N/A	N/A
#11525 - Camacho 2015	2015	Revista Colombiana de Ciencias Pecuaria	Presence of IgG antibodies against reproductive infections in breeding bulls of Magdalena Medio, Colombia	Americas	South	Colombia	Magdalena Medio	Rural	Upper middle	Cross-sectionnal	Seroprevalence	1	0	0	0	1	0	0	0	0	0	0	Serum (174)	Sample Size	0	N/A	0	N/A	1	SVANOVIR®(Svanova)	Yes/No info	0	N/A	N/A	0	N/A	N/A	0	N/A	0	N/A	0	N/A	0	N/A	N/A	0	N/A	N/A
#10475 - Mubeen 2018	2018	Medycyna Weterynaryjna	Brucellosis in Mirpur, Azad Kashmir Pakistan: a livestock threat for neighboring zones	Asia	Indian subcontinent	Pakistan	Mirpur district of Azad Kashmir	Rural	Lower middle	Cross-sectionnal	Seroprevalence	1	1	0	0	1	1	1	1	0	0	0	Serum. Cattle (90), Buffaloes (90), Sheep (90), Goats (90)	Sample Size	RBT	Yes	0	N/A	1	IDEXX Brucellose Serum Ab Test	Yes/No info	0	N/A	N/A	0	N/A	N/A	0	N/A	0	N/A	0	N/A	Real time PCR on RBT+ iELISA+ serums	Brucella genus first and then B. abortus specific	No/No	0	N/A	N/A
#2943 - Kabagambe 2001	2001	Preventive Veterinary Medicine	Risk factors for Brucella seropositivity in goat herds in eastern and western Uganda.	Africa	East	Uganda	Kumi, Soroti, Masaka, Mbarara, Ssembabule	Both	Low	Cross-sectionnal	Seroprevalence	1	0	0	0	0	0	0	1	0	0	0	Serum (1,518)	Yes	RBT	Yes	TAT	No. Only for cattle	0	N/A	N/A	0	N/A	N/A	0	N/A	N/A	0	N/A	0	N/A	0	N/A	0	N/A	N/A	0	N/A	N/A
#1581 - Wareth 2014	2014	The Journal of Infection in Developing Countries	Detection of Brucella melitensis in bovine milk and milk products from apparently healthy animals in Egypt by real-time PCR	Africa	North	Egypt	Menufiya, Qalyobia, and Sharkia governorates of the Delta region, Egypt	Both	Lower middle	Cross-sectionnal	Seroprevalence	1	1	1	0	1	1	0	0	0	1	0	Milk. Cow (72), buffalo (128)	Sample Size	0	N/A	0	N/A	1	IDEXX - sLPS	Yes/No info	0	N/A	N/A	0	N/A	N/A	0	N/A	0	N/A	0	N/A	0	N/A	N/A	milk, cream, and yogurt samples	Genus-specific bcsp31 & species specific B. abortus or B. melitensis - Probert	Yes/Yes
#475 - Mfune 2021	2021	International Journal of Environmental Research and Public Health	Seroprevalence of Bovine Brucellosis in Selected Districts of Zambia	Africa	East	Zambia	Namwala, Choma and Monze (Southern Province), Senanga (Western Province) and Lundazi (Eastern Province)	Both	Lower middle	Cross-sectionnal	Seroprevalence	1	0	0	0	1	0	0	0	0	0	0	Serum (1,712)	Yes	RBT	Yes	0	N/A	0	N/A	N/A	1	INGEZIM BRUCELLA COMPAC 2.0	Yes/Yes	0	N/A	N/A	0	N/A	0	N/A	0	N/A	0	N/A	N/A	0	N/A	N/A
#6145 - Amouei 2019	2019	PeerJ	Aetiology of livestock fetal mortality in Mazandaran province, Iran	Asia	Middle East	Iran	Mazandaran Province	Both	Lower middle	Cross-sectionnal	% of infection	1	0	0	0	1	0	1	1	0	0	0	Aborted fetuses. Sheep (57), cattle (9), goats (4)	Yes	0	N/A	0	N/A	0	N/A	N/A	0	N/A	N/A	0	N/A	N/A	0	N/A	0	N/A	0	N/A	Isolates	AMOS PCR	Yes/Yes	0	N/A	N/A
#6051 - Al-Mmashhadany 2019	2019	Iraqi Journal of Veterinary Sciences	The significance of milk ring test for identifying brucella antibodies in cows and buffaloes' raw milk at Erbil governorate, Kurdistan region, Iraq	Asia	Middle East	Iraq	Erbil Governorate, Kurdistan Region, Iraq	Both	Upper middle	Cross-sectionnal	Seroprevalence	1	0	0	0	1	1	0	0	0	1	0	Milk. Cow (130), Buffalo (80)	Sample Size	0	N/A	0	N/A	0	N/A	N/A	0	N/A	N/A	0	N/A	N/A	0	N/A	0	N/A	1	Yes	0	N/A	N/A	0	N/A	N/A
#448 - Negash 2021	2021	Veterinary Medicine International	Study on Seroprevalence and Associated Factors of Bovine Brucellosis in Selected Districts of Afar National Regional State, Afar, Ethiopia	Africa	East	Ethiopia	3 selected districts of Afar region: Dubti, Asaita, and Chifra	Rural	Low	Cross-sectionnal	Seroprevalence	1	0	0	0	1	0	0	0	0	0	0	Serum (420)	Yes	RBT	Yes	0	N/A	0	N/A	N/A	0	N/A	N/A	0	N/A	N/A	1	Yes	0	N/A	0	N/A	0	N/A	N/A	0	N/A	N/A
#1060 - Katoch 2017	2017	Veterinary World	Seroprevalence of viral and bacterial diseases among the bovines in Himachal Pradesh, India	Asia	Indian subcontinent	India	Himachal Pradesh (Bilaspur, Kangra, Kinnaur, Lahul and Spiti, Mandi, Sirmour, and Solan)	Rural	Lower middle	Cross-sectionnal	Seroprevalence	1	0	0	0	1	0	0	0	0	0	0	Serum (132)	Yes	0	N/A	0	N/A	1	Svanovir	Yes/No info	0	N/A	N/A	0	N/A	N/A	0	N/A	0	N/A	0	N/A	0	N/A	N/A	0	N/A	N/A
#11545 - Sozmen 2004	2004	ACTA VETERINARIA BRNO	Immunohistochemical and Microbiological Detection of Brucella abortus in Aborted Bovine Fetuses	Asia	Middle East	Turkey	University of Kafkas, Kars	Urban	Upper middle	Cross-sectionnal	Isolates	0	1	0	0	1	0	0	0	0	0	0	Aborted fetuses (25)	Yes	0	N/A	0	N/A	0	N/A	N/A	0	N/A	N/A	0	N/A	N/A	0	N/A	0	N/A	0	N/A	0	N/A	N/A	0	N/A	N/A
#8297 - Yang 2012	2012	Acta Veterinaria Hungarica	SURVEY OF NINE ABORTIFACIENT INFECTIOUS AGENTS IN ABORTED BOVINE FETUSES FROM DAIRY FARMS IN BEIJING, CHINA, BY PCR	Asia	East	China	Beijing	Urban	Upper middle	Cross-sectionnal	Isolates	0	1	0	0	1	0	0	0	0	0	0	Aborted fetuses (80) Placenta (2)	Yes	0	N/A	0	N/A	0	N/A	N/A	0	N/A	N/A	0	N/A	N/A	0	N/A	0	N/A	0	N/A	Abomasal fluid, lungs and placenta when available	16S	Yes/Yes	0	N/A	N/A
#289 - Elbehiry 2022	2022	PLOS ONE	Proteomics-based screening and antibiotic resistance assessment of clinical and subclinical Brucella species: An evolution of brucellosis infection control	Asia	Middle East	Saudi Arabia	Al-Qassim		High	Cross-sectionnal	Seroprevalence + Isolate Typing	1	1	1	0	1	0	0	1	0	1	1	Blood. Cows (80), goats (40), human (70) Milk. Cows (80), goats (44) Vaginal swabs. Cows (80), goats (40)	Sample Size	RBT	Yes	0	N/A	0	N/A	N/A	1	SVANOVIR	Yes for animals but no for humans/Yes	0	N/A	N/A	0	N/A	0	N/A	0	N/A	0	N/A	N/A	Isolates	Brucella genus: IS711	Yes/Yes
#1728 - Chikweto 2013	2013	Tropical Biomedicine	Serologic detection of antibodies to Brucella spp. using a commercial ELISA in cattle in Grenada, West Indies	Americas	West Indies	Grenada	Not given	?	?	Cross-sectionnal	Seroprevalence	1	0	0	0	1	0	0	0	0	0	0	Serum (150)	Sample Size	0	N/A	0	N/A	0	N/A	N/A	1	(SVANOVIR®Brucella-Ab C-ELISA	Yes/Yes	0	N/A	N/A	0	N/A	0	N/A	0	N/A	0	N/A	N/A	0	N/A	N/A
#712 - Ramadan 2019	2019	Pakistan Journal of Biological Sciences	Substantial Virulence Genes among Brucella melitensis Field Strains Isolated from Cattle in Egypt.	Africa	North	Egypt	Menoufia governorate	Both	Lower middle	Cross-sectionnal	Seroprevalence	0	0	1	0	1	0	0	0	0	1	0	Serum (300) Milk + supra-mammary lymph nodes from seropositive animals (15)	Yes	RBT	Yes	0	N/A	0	N/A	N/A	0	N/A	N/A	0	N/A	N/A	1	Yes	0	N/A	0	N/A	Isolates	Brucella genus: bcsp31 Species: B. melitensis IS711	Yes/Yes	0	N/A	N/A
#130 - Naveena 2022	2022	Iranian Journal of Veterinary Research	Seroprevalence to common infectious abortifacient and infertility causing agents in the dairy herds of India	Asia	Indian subcontinent	India	Maharashtra, Gujarat, Andhra Pradesh, Telangana, Madhya Pradesh, Punjab	Both	Lower middle	Cross-sectionnal	Seroprevalence	1	0	0	0	1	1	0	0	0	0	0	Serum. Buffalo (71), Cattle (1004)	Yes	0	N/A	0	N/A	1	Brucella abortus antibody test kit (IDEXX)	Yes/No info	0	N/A	N/A	0	N/A	N/A	0	N/A	0	N/A	0	N/A	0	N/A	N/A	0	N/A	N/A
#1610 - Martínez 2014	2014	Veterinary Microbiology	Pheno- and genotyping of Brucella abortus biovar 5 isolated from a water buffalo (Bubalus bubalis) fetus: First case reported in the Americas	Americas	South	Argentina	Formosa province	Both	Upper middle	Isolate typing	Isolate	0	1	0	0	0	1	0	0	0	0	0	Abomasal fluid from aborted fetus (1)	Yes	0	N/A	0	N/A	0	N/A	N/A	0	N/A	N/A	0	N/A	N/A	0	N/A	0	N/A	0	N/A	Isolate	Brucella spp.: bcsp31 Then AMOS PCR for species	Yes/Yes	0	N/A	N/A
#4763 - Megahed 2022	2022	Preventive Veterinary Medicine	A comparison of logistic regression and classification tree to assess brucellosis associated risk factors in dairy cattle	Africa	North	Egypt	Nile Delta	Both	Lower middle	Cross-sectionnal	Seroprevalence	1	0	0	0	1	0	0	0	0	0	0	Serum (400)	Yes	0	N/A	0	N/A	1	IDEXX Brucellosis Serum X2 Ab Test	Yes/No info	0	N/A	N/A	0	N/A	N/A	0	N/A	0	N/A	0	N/A	0	N/A	N/A	0	N/A	N/A
#2341 - Hesterberg 2008	2008	Journal of the South African Veterinary Association	A serological prevalence survey of Brucella abortus in cattle of rural communities in the province of KwaZulu-Natal, South Africa	Africa	South	South Africa	KwaZulu-Natal	Rural	Upper middle	Cross-sectionnal	Seroprevalence	1	0	0	0	1	0	0	0	0	0	0	Serum (46,025)	Yes	RBT	Cannot find ref used	0	N/A	0	N/A	N/A	0	N/A	N/A	0	N/A	N/A	1	Cannot find ref used	0	N/A	0	N/A	0	N/A	N/A	0	N/A	N/A
#10273 - Dehkordi 2012	2012	Thai Journal of Veterinary Medicine	Detection and Segregation of Brucella abortus and Brucella melitensis in Aborted Bovine, Ovine, Caprine, Buffaloes and Came lid Fetuses by Application of Conventional and Real-time Polymerase Chain Reaction	Asia	Middle East	Iran	Not given	?	Lower middle	Cross-sectionnal	% infection	0	1	1	0	1	1	1	1	0	0	0	Aborted fetus samples. Cattle (892), Sheep (810), goats (786), Buffalo (604)	Yes	0	N/A	0	N/A	0	N/A	N/A	0	N/A	N/A	0	N/A	N/A	0	N/A	0	N/A	0	N/A	Abomasal content	omp-2 F:5'-GCGCTCAGGCTG CCGACGCAA-3' R:5'- ACCAGCCATTGCGGTCGGTA-3'.	Yes/Not WOAH but scientifically ok	Abomasal content	BMEII0466 (B. melitensis) and BruAb2- 0168 (B. abortus)	Yes/Not WOAH
#964 - Asakura 2018	2018	Acta Tropica	Herd-level risk factors associated with Brucella sero-positivity in cattle, and T perception and behaviours on the disease control among agro-pastoralists in Tanzania	Africa	East	Tanzania	Morogoro Region	Rural	Lower middle	Cross-sectionnal	Seroprevalence	1	0	0	0	1	0	0	0	0	1	0	Herd milk samples (124 farms)	Yes	0	N/A	0	N/A	Milk	SVANOVIR	Yes/Yes	0	N/A	N/A	0	N/A	N/A	0	N/A	0	N/A	0	N/A	0	N/A	N/A	0	N/A	N/A
#1263 - Jajere 2016	2016	Veterinary World	Seroprevalence of brucellosis among cattle slaughtered in three municipal abattoirs of Gombe state, Northeastern Nigeria	Africa	West	Nigeria	Gombe state	Both	Lower middle	Cross-sectionnal	Seroprevalence	1	0	0	0	1	0	0	0	0	0	0	Serum from slaugthered cattle (200)	Yes	RBT	Yes	SAT & MAT	Yes	0	N/A	N/A	0	N/A	N/A	0	N/A	N/A	0	N/A	0	N/A	0	N/A	0	N/A	N/A	0	N/A	N/A
#1902 - Sanogo 2012	2012	Preventive Veterinary Medicine	Risk factors associated with brucellosis seropositivity among cattle in the central savannah-forest area of Ivory Coast	Africa	West	Côte d’Ivoire	Central Soudano- Guinean zone	Both	Lower Middle	Cross-sectionnal	Seroprevalence	1	0	0	0	1	0	0	0	0	0	0	Serum (907)	Yes	RBT	Yes	0	N/A	1	Limet et al. (1988) and Godfroid et al. (2002) using B. abortus biotype 1 (Strain Weybridge 99, A epitope) as antigen	Not WOAH but scientifically ok	0	N/A	N/A	0	N/A	N/A	0	N/A	0	N/A	0	N/A	0	N/A	N/A	0	N/A	N/A
#4522 - Ebrahimi 2014	2014	Jundishapur Journal of Microbiology	Shedding Rates and SeroPrevalence of Brucella melitensis in Lactating Goats of Shahrekord, Iran	Asia	Middle East	Iran	Shahrekord district	Both	Lower Middle	Cross-sectionnal	Seroprevalence	1	0	1	0	0	0	0	1	0	0	0	Milk (360), serum (360), vaginal swabs (360)	Yes	RBT	No info	TAT	No info but only for cattle so no	0	N/A	N/A	0	N/A	N/A	0	N/A	N/A	0	N/A	0	N/A	0	N/A	Isolates	Brucella genus: IS711 Species: B. melitensis spe IS711	Yes/Yes	0	N/A	N/A
#11106 - Ikram 2022	2022	Advancements in Life Sciences	Seroprevalence and Risk factor of Brucella Abortus in Cattle (Indigenous and crossbred) in District Layyah	Asia	Indian subcontinent	Pakistan	District Layyah	Both	Lower Middle	Cross-sectionnal	Seroprevalence	1	0	0	0	1	0	0	0	0	0	0	Serum (350)	Yes	RBT	Yes	0	N/A	1	No info	Yes/No info	0	N/A	N/A	0	N/A	N/A	0	N/A	0	N/A	0	N/A	0	N/A	N/A	0	N/A	N/A
#95 - Al-Ani 2023	2023	The Journal of Infection in Developing Countries	Human and animal brucellosis in the Sultanate of Oman: an epidemiological study	Asia	Middle East	Oman	over 7 governorates	Both	High	Cross-sectionnal	Seroprevalence	1	0	0	0	1	0	1	1	0	0	1	1. Animal serum: cattle (551), goats (5123), sheep (4560). 2. Human blood or liquid from abscess (412)	Yes	RBT on animal serum	Yes	MAT on human serum	Yes	Animal serum	JOVAC	Yes/No info	0	N/A	N/A	0	N/A	N/A	0	N/A	0	N/A	0	N/A	0	N/A	N/A	0	N/A	N/A
#605 - Edao 2020	2020	PLOS Neglected Tropical Diseases	Brucellosis in ruminants and pastoralists in Borena, Southern Ethiopia	Africa	East	Ethiopia	Borena pastoral area is located in Oromia Regional state	Rural	Low	Cross-sectionnal	Seroprevalence	1	0	0	0	1	0	1	1	0	0	1	Animal serum: cattle (750), sheep and goats (882) Human serum (341)	Yes	RBT for animal and human	Yes	0	N/A	0	N/A	N/A	Animal and human	COMPELISA 160 and 400	Yes for animals but not for human/Yes	0	N/A	N/A	0	N/A	0	N/A	0	N/A	0	N/A	N/A	0	N/A	N/A
#1384 - Kanouté 2017	2017	Acta Tropica	Epidemiology of brucellosis, Q Fever and Rift Valley Fever at the human and livestock interface in northern Côte d’Ivoire	Africa	West	Côte d’Ivoire	Korhogo and Niakaramandougou also called Niakara in northern Côte d’Ivoire	Rural	Lower middle	Cross-sectionnal	Seroprevalence	1	0	0	0	1	0	1	1	0	0	1	Serum: cattle (633), sheep and goats (622), humans (88)	Yes	RBT animal and human	Yes	0	N/A	Animal	All livestock: B. abortus CHEKIT- BrucellosisND	Yes/No info	RBPT-positive and a random selection of RBPT-negative sera.	B. melitensis competitive ELISA (COMPELISA)	Yes/Yes	Indirect IgM/IgG/IgA ELISA	Serion ELISA classic	No info	0	N/A	0	N/A	0	N/A	0	N/A	N/A	0	N/A	N/A
#1732 - Tschopp 2013	2013	BMC Veterinary Research	Bovine tuberculosis and brucellosis prevalence in cattle from selected milk cooperatives in Arsi zone, Oromia region, Ethiopia	Africa	East	Ethiopia	Asella town, Arsi Zone	Both	Low	Cross-sectionnal	Seroprevalence	1	0	0	0	1	0	0	0	0	1	0	Serum and milk (417)	Sample Size	RBT	No info	0	N/A	Serum and milk	PrioCHECK® Brucella Ab test	Yes/Yes	0	N/A	N/A	0	N/A	N/A	0	N/A	0	N/A	0	N/A	0	N/A	N/A	0	N/A	N/A
#11361 - dosSantos 2017	2017	Tropical Animal Health and Production	Detection of Brucella sp. infection through serological, microbiological, and molecular methods applied to buffaloes in Maranhão State, Brazil	Americas	South	Brazil	Maranhão State	Both	Upper middle	Cross-sectionnal	Seroprevalence	1	0	0	0	0	1	0	0	0	0	0	Serum (390) Vaginal swabs of positive animals (16)	Yes	RBT	No info	1	Yes	0	N/A	N/A	0	N/A	N/A	0	N/A	N/A	0	N/A	2-ME	Not mentionned by WOAH	0	N/A	Isolates	Brucella genus: bcsp31	Yes/Yes	0	N/A	N/A
#1762 - Scacchia 2013	2013	Onderstepoort Journal of Veterinary Research	Prevalence of brucellosis in dairy cattle from the main dairy farming regions of Eritrea	Africa	East	Eritrea	Maekel, Debub, Anseba, Gash-Barka, Northern Red Sea	Both	Low	Cross-sectionnal	Seroprevalence	1	0	0	0	1	0	0	0	0	0	0	Serum (15 049)	Yes	RBT	Yes	0	N/A	0	N/A	N/A	0	N/A	N/A	0	N/A	N/A	1	Yes	0	N/A	0	N/A	0	N/A	N/A	0	N/A	N/A
#2256 - Magona 2009	2009	Tropical Animal Health and Production	Seroprevalence and potential risk of bovine brucellosis in zerograzing and pastoral dairy systems in Uganda	Africa	East	Uganda	Eastern Uganda and Central Uganda	Rural	Low	Cross-sectionnal	Seroprevalence	1	0	0	0	1	0	0	0	0	0	0	Serum (723)	Yes	0	N/A	0	N/A	0	N/A	N/A	1	SvanovirTM Brucella-Ab c-ELISA kit	Yes/Yes	0	N/A	N/A	0	N/A	0	N/A	0	N/A	0	N/A	N/A	0	N/A	N/A
#782 - Bhandi 2019	2019	Onderstepoort Journal of Veterinary Research	Brucellosis and chlamydiosis seroprevalence in goats at livestock–wildlife interface areas of Zimbabwe	Africa	East	Zimbabwe	Outh-eastern lowveld	Rural	Lower middle	Cross-sectionnal	Seroprevalence	1	0	0	0	0	0	0	1	0	0	0	Serum (563)	Yes	RBT	Yes	0	N/A	0	N/A	N/A	0	N/A	N/A	0	N/A	N/A	1	Yes	0	N/A	0	N/A	0	N/A	N/A	0	N/A	N/A
#6709 - Cvetnic 2017	2017	SLOVENIAN VETERINARY RESEARCH	SWINE BRUCELLOSIS CAUSED BY Brucella suis BIOVAR 2 IN CROATIA	Europe	East	Croatia	Bjelovar-Bilogora, Brod-Posavina, Karlovac, Koprivnica-Križevci,Krapina-Zagorje,Međimurje, Osijek-Baranja, Požega-Slavonia, Sisak-Moslavi- na, Varaždin, Virovitica-Podravina, Vukovar-Sri- jem, and Zagreb County	Both	High	Cross-sectionnal	Seroprevalence	1	0	0	1	0	0	0	0	1	0	0	Serum (641) Tissues: lymph nodes (parotid, submandibular, retropharyngeal, portal, subiliac, mesothelial, supramammary) (n = 62), spleen (8), testicles (18), foetuses (12) and uterus (50)	Yes	RBT	Yes	0	N/A	1	INgezim Brucella Porcina kit	Yes/Yes	0	N/A	N/A	0	N/A	N/A	1	Yes	0	N/A	0	N/A	Isolates	Brucella genus: bcsp31	Yes/Yes	0	N/A	N/A
#1742 - Teklue 2013	2013	Tropical Animal Health and Production	Sero-prevalence and risk factors study of brucellosis in small ruminants in Southern Zone of Tigray Region, Northern Ethiopia	Africa	East	Ethiopia	Southern Zone of Tigray Region, Northern Ethiopia	Rural	Low	Cross-sectionnal	Seroprevalence	1	0	0	0	0	0	1	1	0	0	0	Serum: goats (495), sheep (490)	Yes	mRBT	Yes	0	N/A	0	N/A	N/A	0	N/A	N/A	0	N/A	N/A	1	Yes	0	N/A	0	N/A	0	N/A	N/A	0	N/A	N/A
#23 - Celik 2023	2023	Microbial pathogenesis	The canonical Brucella species-host dependency is changing, however, the antibiotic susceptibility profiles remain unchanged.	Asia	Middle East	Turkey	Kars and Kayseri provinces	Both	Upper middle	Isolate typing	Isolates	0	1	1	0	1	0	1	0	0	0	1	Human blood samples (?) Cattle and sheep vaginal swab samples of aborted animals and aborted fetal tissues (?)	Yes	0	N/A	0	N/A	0	N/A	N/A	0	N/A	N/A	0	N/A	N/A	0	N/A	0	N/A	0	N/A	Isolates	Bruce-Ladder	Yes/Yes	0	N/A	N/A
#11188 - Antoniassi 2016	2016	Archivos de Medicina Veterinaria	Ocurrence and caracterization of bovine abortion caused by Brucella abortus infection in southern Brazil	Americas	South	Brazil	Southern Brazil	Both	Upper middle	Isolate typing	Isolates	0	1	0	0	1	0	0	0	0	0	0	Aborted bovine fetuses (469)	Yes	0	N/A	0	N/A	0	N/A	N/A	0	N/A	N/A	0	N/A	N/A	0	N/A	0	N/A	0	N/A	Paraffin-embedded tissue specimens	Brucella genus: bcsp31	Not described for paraffin embedded tissues/Yes	0	N/A	N/A
#686 - Jamil 2020	2020	International Journal of Environmental Research and Public Health	Serological and Molecular Detection of Bovine Brucellosis at Institutional Livestock Farms in Punjab, Pakistan	Asia	Indian subcontinent	Pakistan	Punjab	Both	Lower middle	Cross-sectionnal	Seroprevalence	1	0	0	0	1	1	0	0	0	0	0	Serum: cattle (419), buffalo (409)	Yes	RBT	Yes	0	N/A	1	ID Screen Brucellosis Serum Indirect Multi-species	Yes/Yes	0	N/A	N/A	0	N/A	N/A	0	N/A	0	N/A	0	N/A	0	N/A	N/A	Serum	Brucella genus: IS711	No/Yes
#10538 - Ahmad 2017	2017	Pakistan Journal of Zoology	Prevalence of Bovine Brucellosis in Islamabad and Rawalpindi Districts of Pakistan	Asia	Indian subcontinent	Pakistan	Islamabad and Rawalpindi Districts	Both	Lower middle	Cross-sectionnal	Seroprevalence	1	1	0	0	1	1	0	0	0	0	0	Serum: cattle (60), buffalo (60)	Sample Size	RBT	Yes	0	N/A	1	IDEXX	Yes/No info	0	N/A	N/A	0	N/A	N/A	0	N/A	0	N/A	0	N/A	0	N/A	N/A	Serum	Brucella genus: bcsp31 Species: Probert	No/Yes
#2293 - Samaha 2009	2009	Immunobiology	Serodiagnosis of brucellosis in cattle and humans in Egypt	Africa	North	Egypt	Not specified	?	Lower middle	Cross-sectionnal	Seroprevalence	1	0	0	0	1	0	0	0	0	0	1	Serum: cattle (100), human (100)	Yes	RBT, Buffered acidified plate antigen (BAPA)	Yes	1	Yes	0	N/A	N/A	0	N/A	N/A	0	N/A	N/A	0	N/A	Rivanol test	Not mentionned by WOAH	0	N/A	0	N/A	N/A	0	N/A	N/A
#10618 - Ali 2017	2017	Pakistan Journal of Zoology	Molecular Identification of Bovine Brucellosis Causing Organisms at Selected Private Farms in Pothohar Plateau, Pakistan	Asia	Indian subcontinent	Pakistan	Pothohar Plateau	Both	Lower middle	Cross-sectionnal	Seroprevalence	1	1	0	0	1	0	0	0	0	0	0	Serum (399)	Yes	RBT	Yes	1	Yes	0	N/A	N/A	0	N/A	N/A	0	N/A	N/A	0	N/A	0	N/A	0	N/A	Serum	Brucella genus: bcsp31 Species: IS711 specific	No/Yes	0	N/A	N/A
#193 - Etefa 2022	2022	BioMed Research International	Cross-Sectional Study of Seroprevalence and Associated Risk Factors of Bovine Brucellosis in Selected Districts of Jimma Zone, South Western Oromia, Ethiopia	Africa	East	Ethiopia	Jimma zone	Rural	Low	Cross-sectionnal	Seroprevalence	1	0	0	0	1	0	0	0	0	0	0	Serum (424)	Yes	0	N/A	0	N/A	0	N/A	N/A	1	SVANOVIR, Brucella Ab C-ELISA	Yes/Yes	0	N/A	N/A	0	N/A	0	N/A	0	N/A	0	N/A	N/A	0	N/A	N/A
#1265 - Germeraad 2016	2016	PLOS ONE	Low Seroprevalence of Brucellosis in Humans and Small Ruminants in the Gambia	Africa	West	Gambia	Kiang West district (rural), Abuko and Brikama (urban)	Both	Low	Cross-sectionnal	Seroprevalence	1	0	0	0	0	0	1	1	0	0	1	Serum: human (599), goats (744), sheep (379)	Yes	RBT: human and animal serum	Yes	MAT: human serum	Yes	Animal serum	PrioCHECK Brucella Antibody 2.0 ELISA kit	Yes/Yes	0	N/A	N/A	1	SERION ELISA classic Brucella IgG	Yes/No info	1	Yes	0	N/A	0	N/A	vaginal swabs and milk samples (15)	Brucella genus: IS711	Yes/Yes	0	N/A	N/A
#388 - Ukita 2021	2021	Preventive Veterinary Medicine	Quantitative evaluation of the infection dynamics of bovine brucellosis in Tanzania	Africa	East	Tanzania	Mvomero district	Both	Lower middle	Cross-sectionnal	Seroprevalence	1	0	0	0	1	0	0	0	0	0	0	Serum (673)	Yes	RBT	Yes	0	N/A	0	N/A	N/A	1	Boehringer Ingelheim Svanova, Uppsala, Sweden	Yes/Yes	0	N/A	N/A	0	N/A	0	N/A	0	N/A	0	N/A	N/A	0	N/A	N/A
#1323 - Asgedom 2016	2016	SpringerPlus	Seroprevalence of bovine brucellosis and associated risk factors in and around Alage district, Ethiopia	Africa	East	Ethiopia	Alage district	?	Low	Cross-sectionnal	Seroprevalence	1	0	0	0	1	0	0	0	0	0	0	Serum (804)	Yes	RBT	Yes	0	N/A	0	N/A	N/A	1	SvanovirTM Brucella-Ab c-ELISA test kits	Yes/Yes	0	N/A	N/A	0	N/A	0	N/A	0	N/A	0	N/A	N/A	0	N/A	N/A
#1989 - Muma 2012	2012	Tropical Animal Health and Production	Brucellosis among smallholder cattle farmers in Zambia	Africa	East	Zambia	Southern and Lusaka provinces	Rural	Lower middle	Cross-sectionnal	Seroprevalence	1	0	0	0	1	0	0	0	0	0	0	Serum (1323)	Yes	RBT	Yes	0	N/A	0	N/A	N/A	1	Svanova Biotech, Uppsala, Sweden	Yes/Yes	0	N/A	N/A	0	N/A	0	N/A	0	N/A	0	N/A	N/A	0	N/A	N/A
#12793 - Pasquali 2017	2017	Acta Scientiae Veterinariae	Cross-Sectional Study of Leptospira spp. and Brucela abortus in Goat Herds from Paraná State, Brazil	Americas	South	Brazil	Paraná State	Urban	Upper middle	Cross-sectionnal	Seroprevalence	1	0	0	0	0	0	0	1	0	0	0	Serum (1055)	Yes	BAPA	No info	0	N/A	0	N/A	N/A	0	N/A	N/A	0	N/A	N/A	0	N/A	2ME	Not recommended by WOAH	0	N/A	0	N/A	N/A	0	N/A	N/A
#547 - Ullah 2020	2020	Frontiers in Veterinay Science	Epidemiology and Associated Risk Factors for Brucellosis in Small Ruminants Kept at Institutional Livestock Farms in Punjab, Pakistan	Asia	Indian subcontinent	Pakistan	Punjab	Both	Lower middle	Cross-sectionnal	Seroprevalence	1	0	0	0	0	0	1	1	0	0	0	Serum: goats (500), sheep (500)	Yes	0	N/A	0	N/A	1	ID Screen by ID Vet - LPS	Yes/Yes	0	N/A	N/A	0	N/A	N/A	0	N/A	0	N/A	0	N/A	0	N/A	N/A	Serum	Not given	No/No info
#5857 - Jain 2019	2019	Indian Journal of Animal Research	Seroprevalence of brucellosis in bovines of Chhattisgarh, India	Asia	Indian subcontinent	India	Raigarh and Sarguja from northern hills, Dhamtari, Durg and Rajnandgaon from plains and Kanker from southern plateau	Rural	Lower middle	Cross-sectionnal	Seroprevalence	1	0	0	0	1	0	0	0	0	0	0	Serum (374)	Yes	0	N/A	0	N/A	1	Svanova, Sweden	Yes/No info	0	N/A	N/A	0	N/A	N/A	0	N/A	0	N/A	0	N/A	0	N/A	N/A	0	N/A	N/A
#1516 - Tsegay 2015	2015	The Journal of Infection in Developing Countries	Seroprevalence and risk factors of Brucellosis in small ruminants slaughtered at Debre Ziet and Modjo export abattoirs, Ethiopia.	Africa	East	Ethiopia	Debre Ziet and Modjo	Both	Low	Cross-sectionnal	Seroprevalence	1	0	0	0	0	0	1	1	0	0	0	Serum: sheep (368), goats (485)	Sample Size	RBT	Yes	0	N/A	0	N/A	N/A	0	N/A	N/A	0	N/A	N/A	1	Yes	0	N/A	0	N/A	0	N/A	N/A	0	N/A	N/A
#387 - Ararsa 2021	2021	Veterinary Medicine International	Complement Fixation Test for Specific Antibody Detection against Bovine Brucellosis in Selected Peasant Association of Guto Gida District, East Wollega Zone, Oromia, Ethiopia.	Africa	East	Ethiopia	Guto Gida District	Rural	Low	Cross-sectionnal	Seroprevalence	1	0	0	0	1	0	0	0	0	0	0	Serum (80)	Yes	0	N/A	0	N/A	0	N/A	N/A	0	N/A	N/A	0	N/A	N/A	1	Yes	0	N/A	0	N/A	0	N/A	N/A	0	N/A	N/A
#1825 - Giangaspero 2012	2012	Veterinaria Italiana	Serological screening of Coxiella burnetii (Q fever) and Brucella spp. in sheep flocks in the northern prefectures of Japan in 2007.	Asia	Islands	Japan	Hokkaido, Iwate and Aomori	Both	High	Cross-sectionnal	Seroprevalence	1	0	0	0	0	0	1	0	0	0	0	Serum (267)	Yes	RBT	Yes	0	N/A	0	N/A	N/A	0	N/A	N/A	0	N/A	N/A	1	Yes	0	N/A	0	N/A	0	N/A	N/A	0	N/A	N/A
#8252 - Vongxay 2012	2012	Vector-borne and Zoonotic Diseases	Seroprevalence of major bovine-associated zoonotic infectious diseases in the lao people's democratic republic	Asia	Southeast	Lao PDR	Norther provinces	Rural	Lower middle	Cross-sectionnal	Seroprevalence	1	0	0	0	1	1	0	0	0	0	0	Serum: cattle (301), buffalo (604)	Yes	0	N/A	0	N/A	1	Bovine Brucellosis BioNote	Yes/Yes	0	N/A	N/A	0	N/A	N/A	0	N/A	0	N/A	0	N/A	0	N/A	N/A	0	N/A	N/A
#4594 - Fereig 2022	2022	Animals	Seroprevalence of Specific Antibodies to Toxoplasma gondii, Neospora caninum, and Brucella spp. in Sheep and Goats in Egypt	Africa	North	Egypt	Dakahlia, Beni Suef, Qena and Red Sea	Both	Lower middle	Cross-sectionnal	Seroprevalence	1	0	0	0	0	0	1	1	0	0	0	Serum: goats (121), sheep (239)	Sample Size	0	N/A	0	N/A	1	ID Screen by ID Vet - LPS	Yes/Yes	0	N/A	N/A	0	N/A	N/A	0	N/A	0	N/A	0	N/A	0	N/A	N/A	0	N/A	N/A
#645 - Akoko 2020	2020	BMC Veterinary Research	Serological and molecular evidence of Brucella species in the rapidly growing pig sector in Kenya.	Africa	East	Kenya	Nairobi	Urban	Lower middle	Cross-sectionnal	Seroprevalence	1	1	0	0	0	0	0	0	1	0	0	Serum (700)	Yes	RBT	Yes	0	N/A	0	N/A	N/A	1	COMPELISA 400 (APHA Scientific UK)	Yes/Yes	0	N/A	N/A	0	N/A	0	N/A	0	N/A	Serum (4 positives + 16 random neg)	bcsp31	No/Yes	Serum (4 positives + 16 random neg)	Brucella genus: IS711 and bcsp31 Species: IS711 specific	No/Yes
#556 - Ebid 2020	2020	Veterinary World	Seroprevalence of brucellosis in sheep and goats in the Arabian Gulf region.			?	Arabian Gulf Northern, Southern, Moharaq and middle territories		?	Cross-sectionnal	Seroprevalence	1	0	1	0	0	0	1	1	0	0	0	Blood and serum: sheep (6441), goats (2059) Tissues from seropositive animals (30)	Yes	RBT	Yes	0	N/A	Serum	ID Vet	Yes/Yes	0	N/A	N/A	0	N/A	N/A	0	N/A	0	N/A	0	N/A	Blood	IS711 spe to B. melitensis	No/Yes	0	N/A	N/A
#4312 - Eko 2023	2023	Veterinary Medicine International	Identification and Prevalence of Brucella Species Circulating among Cattle Slaughtered in the Douala and Buea Municipalities of Cameroon	Africa	Central	Cameroon	Douala and Buea	Both	Lower middle	Cross-sectionnal	Seroprevalence	1	1	0	0	1	0	0	0	0	0	0	Serum (576)	Yes	0	N/A	0	N/A	1	iELISA DRG	No. Kit for human samples	0	N/A	N/A	0	N/A	N/A	0	N/A	0	N/A	0	N/A	Serum	bcsp31 for genus and AMOS PCR for species	No/Yes	0	N/A	N/A
#13751 - Hernandez-Andrade 2009	2009	Journal of Animal and Veterinary Advances	Presence of Zoonotic Interest Bacteria in Slaughter Pigs	Americas	Central	Mexico	Jalisco, Guanajuato, Sonora and Michoacan	Both	Upper middle	Cross-sectionnal	Seroprevalence	1	0	0	0	0	0	0	0	1	0	0	Serum and spleen (100)	Sample Size	RBT	Yes	0	N/A	0	N/A	N/A	0	N/A	N/A	0	N/A	N/A	0	N/A	0	N/A	0	N/A	0	N/A	N/A	0	N/A	N/A
#928 - Bertelloni 2018	2018	Veterinary Sciences	A Serological Survey on Swine Brucellosis Using Standard Procedures, Dot Blot, and Western Blot in Finisher Pigs in Central-North Italy.	Europe	South	Italy	Lombardy, Tuscany, Emilia Romana, Veneto and Piedmont	Both	High	Cross-sectionnal	Seroprevalence	1	0	0	0	0	0	0	0	1	0	0	Serum (1212)	Yes	RBT	Yes	0	N/A	0	N/A	N/A	0	N/A	N/A	0	N/A	N/A	1	Yes	Dot Blot assay	Not recommended by WOAH	0	N/A	0	N/A	N/A	0	N/A	N/A
#4151 - Gonuguntla 2023	2023	Indian Journal of Microbiology	Brucella melitensis: Divergence Among Indian Strains and Genetic Characterization of a Strain Isolated from Cattle	Asia	Indian subcontinent	India	Not specified	?	Lower middle	Isolate typing	Isolates	1	1	1	0	1	0	0	0	0	0	0	Serum, milk, vaginal swab, nasal swab (23)	Sample Size	0	N/A	0	N/A	Serum	IDEXX brucellosis serum Ab kit	Yes/No info	0	N/A	N/A	0	N/A	N/A	0	N/A	0	N/A	0	N/A	0	N/A	N/A	Isolates	Genus level bcsp31, species AMOS PCR and multiplex PCR	Yes/Yes
#13628 - Wang 2012	2012	African Journal of Microbiology Research	Seroprevalence of brucellosis in sheep in the Aksu Region of Xinjiang Uygur Autonomous Region, People's Republic of China, between 1990 and 2010	Asia	East	China	Aksu region	Both	Upper middle	Cross-sectionnal (20 years)	Seroprevalence	1	0	0	0	0	0	1	0	0	0	0	Serum (208 438)	Yes	RBT	Yes	0	N/A	0	N/A	N/A	0	N/A	N/A	0	N/A	N/A	0	N/A	0	N/A	0	N/A	0	N/A	N/A	0	N/A	N/A
#59 - Ameen 2023	2023	Pathogens	Molecular Detection and Associated Risk Factors of Brucella melitensis in Aborted Sheep and Goats in Duhok Province, Iraq.	Asia	Middle East	Iraq	Duhok Province	Both	Upper middle	Cross-sectionnal	Seroprevalence	1	0	1	0	0	0	1	1	0	0	0	Blood: sheep (488), goats (193)	Yes	0	N/A	0	N/A	0	N/A	N/A	0	N/A	N/A	0	N/A	N/A	0	N/A	0	N/A	0	N/A	0	N/A	N/A	Blood	16s rRNA	No/Yes
#10770 - Nasir 2014	2014	Turkish Journal of Veterinary and Animal Sciences	Co-infection of water buffaloes in Punjab, Pakistan, with Neospora caninum and Brucella abortus	Asia	Indian subcontinent	Pakistan	Punjab	Both	Lower middle	Cross-sectionnal	Seroprevalence	1	0	0	0	0	1	0	0	0	0	0	Serum (312)	Yes	RBT	Yes	0	N/A	0	N/A	N/A	0	N/A	N/A	0	N/A	N/A	0	N/A	0	N/A	0	N/A	0	N/A	N/A	0	N/A	N/A
#2562 - Dhand 2005	2005	Revue Scientifique et technique	A study on the epidemiology of brucellosis in Punjab (India) using Survey Toolbox.	Asia	Indian subcontinent	India	Punjab	Both	Lower middle	Cross-sectionnal	Seroprevalence	1	0	0	0	1	1	0	0	0	0	0	Serum (973)	Yes	0	N/A	0	N/A	1	Avidin-biotin ELISA kit by PD-AMAS sLPS	Yes/Not standardized as WOAH requirements	0	N/A	N/A	0	N/A	N/A	0	N/A	0	N/A	0	N/A	0	N/A	N/A	0	N/A	N/A
#12336 - Kouamo 2010	2010	Revue Médicale Vétérinaire	Seroprevalences of Brucellosis, BVD and IBR and reproductive impact on Gobra zebus and crossed females inseminated in the traditional area of Thies in Senegal	Africa	West	Senegal	Thies	Both	Lower middle	Cross-sectionnal	Seroprevalence	1	0	0	0	1	0	0	0	0	0	0	Serum (132)	Sample Size	RBT	No info	0	N/A	0	N/A	N/A	1	Brucella Ab c-ELISA SVANOVIR	Yes/Yes	0	N/A	N/A	0	N/A	0	N/A	0	N/A	0	N/A	N/A	0	N/A	N/A
#1746 - Ali 2014	2014	Tropical Animal Health and Production	Isolation and identification of bovine Brucella isolates from Pakistan by biochemical tests and PCR.	Asia	Indian subcontinent	Pakistan	Potohar Plateau	Both	Lower middle	Isolate typing	Seroprevalence + Isolates	0	1	0	0	1	1	0	0	0	1	0	Milk: cattle (1168), buffalo (1162) Aborted fetuses (49), vaginal swabs (95)	Yes	0	N/A	0	N/A	0	N/A	N/A	0	N/A	N/A	0	N/A	N/A	0	N/A	0	N/A	1	No info	Isolates	bcsp31 and AMOS PCR	Yes/Yes	0	N/A	N/A
#12428 - Marin 2016	2016	Israel Journal of Veterinary Medicine	Seroprevalence and Risk Factors for Brucellosis in Free-Range Goats	Americas	Central	Mexico	Nuevo Leon State	Both	Upper middle	Cross-sectionnal	Seroprevalence	1	0	0	0	0	0	0	1	0	0	0	Serum (12 127)	Yes	RBT	Yes	0	N/A	0	N/A	N/A	0	N/A	N/A	0	N/A	N/A	0	N/A	0	N/A	0	N/A	0	N/A	N/A	0	N/A	N/A
#12698 - Teshome 2022	2022	Small Ruminant Research	Prevalence and risk factors of Brucella spp. in goats in Borana pastoral area, Southern Oromia, Ethiopia	Africa	East	Ethiopia	Oromia	Rural	Low	Cross-sectionnal	Seroprevalence	1	0	0	0	0	0	0	1	0	0	0	Serum (789)	Yes	0	N/A	0	N/A	0	N/A	N/A	1	SVANOVA	Yes/Yes	0	N/A	N/A	0	N/A	0	N/A	0	N/A	0	N/A	N/A	0	N/A	N/A
#600 - Robi 2020	2020	Veterinary and Animal Science	Epidemiological investigation of brucellosis in breeding female cattle under the traditional production system of Jimma zone in Ethiopia.	Africa	East	Ethiopia	Jimma zone	Rural	Low	Cross-sectionnal	Seroprevalence	1	0	0	0	1	0	0	0	0	0	0	Serum (423)	Yes	RBT	Yes	0	N/A	0	N/A	N/A	0	N/A	N/A	0	N/A	N/A	1	Yes	0	N/A	0	N/A	0	N/A	N/A	0	N/A	N/A
#276 - Troupin 2022	2022	BMC Veterinary Research	Seroprevalence of brucellosis, Q fever and Rift Valley fever in domestic ruminants in Guinea in 2017-2019.	Africa	Central	Guinea	17 prefectures	Rural	Upper middle	Cross-sectionnal	Seroprevalence	1	0	0	0	1	0	1	1	0	0	0	Serum: cattle (463), goats(408), sheep (486)	Yes	0	N/A	0	N/A	1	ID Vet Brucellosis serum indirect multi-species	Yes/Yes	0	N/A	N/A	0	N/A	N/A	0	N/A	0	N/A	0	N/A	0	N/A	N/A	0	N/A	N/A
#332 - Rodrigues 2021	2021	Tropical Animal Health and Production	Seroprevalence and risk factors for bovine brucellosis in the state of Paraná, Brazil: an analysis after 18 years of ongoing control measures.	Americas	South	Brazil	Paraná	Both	Upper middle	Cross-sectionnal	Seroprevalence	1	0	0	0	1	0	0	0	0	0	0	Serum (11,592)	Yes	BPAT	Yes	0	N/A	0	N/A	N/A	0	N/A	N/A	0	N/A	N/A	0	N/A	FPA	Yes	0	N/A	0	N/A	N/A	0	N/A	N/A
#558 - Ntivuguruzwa 2020	2020	Microorganisms	Seroprevalence and Associated Risk Factors of Bovine Brucellosis at the Wildlife-Livestock-Human Interface in Rwanda.	Africa	East	Rwanda	Nyagatare, Gatsibo, Kayonza, Musanze, Nyabihu districts	Rural	Low	Cross-sectionnal	Seroprevalence	1	0	0	0	1	0	0	0	0	0	0	Serum (1907)	Yes	RBT	Yes	0	N/A	1	ID Vet	Yes/Yes	0	N/A	N/A	0	N/A	N/A	0	N/A	0	N/A	0	N/A	0	N/A	N/A	0	N/A	N/A
#354 - Kothowa 2021	2021	Journal of the South African Veterinary Association	Documenting the absence of bovine brucellosis in dairy cattle herds in the southern region of Malawi and the associated knowledge, attitudes and practices of farmers.	Africa	East	Malawi	Mulanje, Thyolo, Chiradzulo, Blantyre, Mwanza, Neno and Phalombe districts	Rural	Low	Cross-sectionnal	Seroprevalence	1	0	0	0	1	0	0	0	0	0	0	Serum (529)	Yes	RBT	Yes	0	N/A	0	N/A	N/A	On 88 random samples	SVANOVIR	Yes/Yes	0	N/A	N/A	0	N/A	0	N/A	0	N/A	0	N/A	N/A	0	N/A	N/A
#1081 - Ayoola 2017	2017	PanAfrican Medical Journal	Prevalence of bovine brucellosis in slaughtered cattle and barriers to better protection of abattoir workers in Ibadan, South-Western Nigeria.	Africa	West	Nigeria	Ibadan	Rural	Lower middle	Cross-sectionnal	Seroprevalence	1	0	0	0	1	0	0	0	0	1	0	Serum (1241), milk (57)	Yes	RBT	Yes	0	N/A	Milk	BRUCELISA	Yes/Yes	Serum	Stack et al 1999 APHA	Not WOAH but scientifically ok (Macmillan lab)	0	N/A	N/A	0	N/A	0	N/A	1	Yes	0	N/A	N/A	0	N/A	N/A
#3226 - Ocholi 1996	1996	Veterinary Quarterly	Use of the enzyme-linked immunosorbent assay for screening cattle for Brucella antibodies in Nigeria.	Africa	West	Nigeria	Kaduna state	Both	Lower middle	Cross-sectionnal	Seroprevalence	1	0	0	0	1	0	0	0	0	0	0	Serum (762)	Yes	RBT	Yes	1	Yes	1	FAO kit	No WOAH but ok	0	N/A	N/A	0	N/A	N/A	0	N/A	0	N/A	0	N/A	0	N/A	N/A	0	N/A	N/A
#1359 - Adamu 2016	2016	Veterinary World	Epidemiological study of bovine brucellosis in three senatorial zones of Bauchi State, Nigeria.	Africa	West	Nigeria	Bauchi	Rural	Lower middle	Cross-sectionnal	Seroprevalence	1	0	0	0	1	0	0	0	0	0	0	Serum (336)	Yes	RBT	Yes	1	Yes	0	N/A	N/A	0	N/A	N/A	0	N/A	N/A	0	N/A	0	N/A	0	N/A	0	N/A	N/A	0	N/A	N/A
#1395 - Rajala 2016	2016	Tropical Animal Health and Production	Prevalence and risk factors for Brucella seropositivity among sheep and goats in a peri-urban region of Tajikistan.	Asia	Central	Tajikistan	Dushanbe	Urban	Lower middle	Cross-sectionnal	Seroprevalence	1	0	0	0	0	0	1	1	0	0	0	Serum: sheep (260), goats (407)	Yes	0	N/A	0	N/A	1	sLPS	Yes/Yes	1	SVANOVA	Yes/Yes	0	N/A	N/A	0	N/A	0	N/A	0	N/A	0	N/A	N/A	0	N/A	N/A
#12066 - Teshale 2006	2006	Revue Médicale Vétérinaire	Seroprevalence of small ruminant brucellosis in selected districts of Afar and Somali pastoral areas of Eastern Ethiopia: the impact of husbandry practice	Africa	East	Ethiopia	Afar and Somali	Rural	Low	Cross-sectionnal	Seroprevalence	1	0	0	0	0	0	1	1	0	0	0	Serum: sheep (287), goats (833)	Yes	RBT	Yes	0	N/A	1	BRUCELISA	No. Kit is for bovine milk samples	0	N/A	N/A	0	N/A	N/A	0	N/A	0	N/A	0	N/A	0	N/A	N/A	0	N/A	N/A
#11264 - Hussain 2008	2008	Turkish Journal of Veterinary & Animal Sciences	Seroprevalence of brucellosis in human, cattle, and buffalo populations in Pakistan	Asia	Indian subcontinent	Pakistan	Not specified	?	Lower middle	Cross-sectionnal	Seroprevalence	1	0	0	0	1	1	0	0	0	0	1	Serum: Cattle (550), buffalo (650), humans (300)	Yes	RBT	Yes	0	N/A	1	Burrels and Dawson	Ref used not available	0	N/A	N/A	0	N/A	N/A	0	N/A	0	N/A	0	N/A	0	N/A	N/A	0	N/A	N/A
#96 - Guesmi 2023	2023	BMC Veterinary Research	Seroprevalence of zoonotic abortive diseases and their associated risk factors in Tunisian sheep.	Africa	North	Tunisia	North, center and south	Both	Lower middle	Cross-sectionnal	Seroprevalence	1	0	0	0	0	0	1	0	0	0	0	Serum (793)	Yes	0	N/A	0	N/A	1	ID Vet, Montpellier	Yes/Yes	0	N/A	N/A	0	N/A	N/A	0	N/A	0	N/A	0	N/A	0	N/A	N/A	0	N/A	N/A
#2673 - Al-Ani 2004	2004	Revue Scientifique et technique	Human and animal brucellosis in Jordan between 1996 and 1998: a study.	Asia	Middle East	Jordan	Mafrak, Irbid, Ramtha, Jarash, Ajloon, Safawi, Amman, Karak	Rural	Upper middle	Cross-sectionnal	Seroprevalence	1	0	0	0	0	0	1	1	0	0	1	Serum: goats (544), sheep (1050), humans (900) Aborted fetuses (34)	Yes	RBT (animal serum)	No info	TAT (animal serum)	No info	Animal serum	sLPS from B.abortus 1119-3	Yes/No WOAH but scientifically ok	0	N/A	N/A	0	N/A	N/A	Animal serum	Yes	Microtiter agglutination (human serum)	Yes	0	N/A	0	N/A	N/A	0	N/A	N/A
#7132 - Bora 2016	2016	Eastern Journal of Medicine	Investigation of Brucella seroprevalence in human and livestocks in Igdir, Turkey	Asia	Middle East	Turkey	Igdir	Rural	Upper middle	Cross-sectionnal	Seroprevalence	1	0	0	0	1	0	1	1	0	1	1	Serum: human (358) Milk: sheep and goats (104), cattle (85)	Yes	0	N/A	0	N/A	0	N/A	N/A	0	N/A	N/A	0	N/A	N/A	0	N/A	Coombs test on human serum	Yes	1	Yes	0	N/A	N/A	0	N/A	N/A
#179 - Ramdani 2022	2022	Tropical Animal Health and Production	Brucellosis in small ruminant: seroprevalence, risk factors, and distribution in the southeast of Algeria.	Africa	North	Algeria	El Oued	Rural	Lower middle	Cross-sectionnal	Seroprevalence	1	0	0	0	0	0	1	1	0	0	0	Serum: sheep (280), goats (332)	Yes	RBT	Yes	0	N/A	1	IDVet France, LPS	Yes/Yes	0	N/A	N/A	0	N/A	N/A	1	Yes	0	N/A	0	N/A	0	N/A	N/A	0	N/A	N/A
#361 - Hassan-Kadle 2021	2021	BMC Veterinary Research	Rift Valley fever and Brucella spp. in ruminants, Somalia.	Africa	East	Somalia	Afgoye and Jowhar	Rural	Low	Cross-sectionnal	Seroprevalence	1	0	0	0	1	0	1	1	0	0	0	Serum: cattle (201), goats (203), sheep (205)	Yes	mRBT	No because only for small ruminants	0	N/A	1	ID Screen by ID Vet	Yes/Yes	0	N/A	N/A	0	N/A	N/A	0	N/A	0	N/A	0	N/A	0	N/A	N/A	0	N/A	N/A
#595 - Ukwueze 2020	2020	PanAfrican Medical Journal	Seroprevalence of brucellosis and associated factors among livestock slaughtered in Oko-Oba abattoir, Lagos State, southwestern Nigeria.	Africa	West	Nigeria	Lagos State	Both	Lower middle	Cross-sectionnal	Seroprevalence	1	0	0	0	1	0	1	1	0	0	0	Serum: cattle (221), goats (192), sheep (60)	Sample Size	RBT	From APHA. Says to contains B. abortus and B. melitensis antigens. Normally is B. abortus S99.	0	N/A	All cattle and sheep but only 179 goats	ID Vet	Yes/Yes	0	N/A	N/A	0	N/A	N/A	0	N/A	0	N/A	0	N/A	0	N/A	N/A	0	N/A	N/A
#5140 - Almashhadany 2021	2021	Food Research	Serological and bacteriological evaluation of brucellosis in milk of small ruminants	Asia	Middle East	Iraq	Kirkuk	Rural	Upper middle	Cross-sectionnal	Seroprevalence	1	1	1	0	0	0	1	1	0	1	0	Milk: sheep (210), goat (220)	Yes	0	N/A	0	N/A	1	ID Screen by ID Vet Innovative Diagnostics	Yes/Yes	0	N/A	N/A	0	N/A	N/A	0	N/A	0	N/A	1	Yes	0	N/A	N/A	0	N/A	N/A
#12102 - Sonawane 2011	2011	Indian Journal of Animal Sciences	Sero-incidence of brucellosis in small ruminants of semiarid Rajasthan	Asia	Indian subcontinent	India	Rajastan	Rural	Lower middle	Cross-sectionnal	Seroprevalence	1	0	0	0	0	0	1	1	0	0	0	Serum: sheep (1065), goats (723)	Yes	RBT	Yes	0	N/A	1	Not specified	No info	0	N/A	N/A	0	N/A	N/A	0	N/A	0	N/A	0	N/A	0	N/A	N/A	0	N/A	N/A
#952 - Addis 2018	2018	Journal of Veterinary Medicine	Comparative Seroepidemiological Study of Brucellosis in Sheep under Smallholder Farming and Governmental Breeding Ranches of Central and North East Ethiopia.	Africa	East	Ethiopia	Amhara regional state	Rural	Low	Cross-sectionnal	Seroprevalence	1	0	0	0	0	0	1	0	0	0	0	Serum (2409)	Yes	RBT	Yes	0	N/A	0	N/A	N/A	0	N/A	N/A	0	N/A	N/A	1	Yes	0	N/A	0	N/A	0	N/A	N/A	0	N/A	N/A
#1403 - Hegazy 2016	2016	Acta Veterinaria Scandinavica	Seroprevalence and "Knowledge, Attitudes and Practices" (KAPs) survey of endemic ovine brucellosis in Egypt.	Africa	North	Egypt	Kafrelsheikh district	Rural	Lower middle	Cross-sectionnal	Seroprevalence	1	0	0	0	0	0	1	0	0	0	0	Serum (273)	Yes	RBT	No info	0	N/A	0	N/A	N/A	0	N/A	N/A	0	N/A	N/A	1	Yes	0	N/A	0	N/A	0	N/A	N/A	0	N/A	N/A
#1453 - Dirar 2015	2015	Tropical Animal Health and Production	Seroprevalence and risk factors for brucellosis in cattle in selected districts of Jimma zone, Ethiopia.	Africa	East	Ethiopia	Jimma zone	Rural	Low	Cross-sectionnal	Seroprevalence	1	0	0	0	1	0	0	0	0	0	0	Serum (348)	Sample Size	RBT	No info	0	N/A	0	N/A	N/A	0	N/A	N/A	0	N/A	N/A	1	Yes	0	N/A	0	N/A	0	N/A	N/A	0	N/A	N/A
#530 - Bifo 2020	2020	PLOS ONE	Sero-prevalence and associated risk factors of bovine brucellosis in Sendafa, Oromia Special Zone surrounding Addis Ababa, Ethiopia.	Africa	East	Ethiopia	Oromia zone	Rural	Low	Cross-sectionnal	Seroprevalence	1	0	0	0	1	0	0	0	0	0	0	Serum (503)	Sample Size	RBT	Yes	0	N/A	0	N/A	N/A	0	N/A	N/A	0	N/A	N/A	1	Yes	0	N/A	0	N/A	0	N/A	N/A	0	N/A	N/A
#2087 - Mohammed 2011	2011	International Scholarly Research Network ISRN Veterinary Science	Prevalence of bovine brucellosis and risk factors assessment in cattle herds in jigawa state.	Africa	West	Nigeria	Jigawa state	Rural	Lower middle	Cross-sectionnal	Seroprevalence	1	0	0	0	1	0	0	0	0	0	0	Serum (570)	Sample Size	RBT	Yes	0	N/A	0	N/A	N/A	1	COMPELISA	Yes/Yes	0	N/A	N/A	0	N/A	0	N/A	0	N/A	0	N/A	N/A	0	N/A	N/A
#1386 - Lolli 2016	2016	Tropical Animal Health and Production	Infections and risk factors for livestock with species of Anaplasma, Babesia and Brucella under semi-nomadic rearing in Karamoja Region, Uganda.	Africa	East	Uganda	Karamoja	Both	Low	Cross-sectionnal	Seroprevalence	1	0	0	0	1	0	1	1	0	0	0	Serum: cattle (3935), goats (729), sheep (306)	Yes	RBT	Yes	0	N/A	0	N/A	N/A	0	N/A	N/A	0	N/A	N/A	0	N/A	0	N/A	0	N/A	0	N/A	N/A	0	N/A	N/A
#778 - Selim 2019	2019	Preventive Veterinary Medicine	Seroprevalence and molecular characterization of Brucella species in naturally infected cattle and sheep.	Africa	North	Egypt	Alexandria, Gharbia, Suez, Menoufia and Qalubia	Urban	Lower middle	Cross-sectionnal	Seroprevalence + Isolates	1	1	0	0	1	0	1	0	0	0	0	Serum: cattle (720), sheep (320) Placentas: cattle (19), sheep (5)	Yes	0	N/A	0	N/A	1	IDexx Brucellosis Serum Ab kit	Yes/No info	0	N/A	N/A	0	N/A	N/A	0	N/A	0	N/A	0	N/A	Isolates	bcsp31	Yes/Yes	0	N/A	N/A
#1118 - Aworh 2017	2017	BMC Research Notes	Sero-prevalence and intrinsic factors associated with Brucella infection in food animals slaughtered at abattoirs in Abuja, Nigeria.	Africa	West	Nigeria	Abuja	Urban	Lower middle	Cross-sectionnal	Seroprevalence	1	0	0	0	1	0	1	1	0	0	0	Serum: cattle (376), sheep (203), goats (260)	Yes	RBT	Yes	0	N/A	0	N/A	N/A	1	COMPELISA-400	Yes/Yes	0	N/A	N/A	0	N/A	0	N/A	0	N/A	0	N/A	N/A	0	N/A	N/A
#1627 - Sylla 2014	2014	Tropical Animal Health and Production	Seroprevalence investigation of bovine brucellosis in Macenta and Yomou, Guinea.	Africa	West	Guinea	Macenta and Yomou	Both	Low	Cross-sectionnal	Seroprevalence	1	0	0	0	1	0	0	0	0	0	0	Serum (300)	Yes	RBT	Yes	0	N/A	0	N/A	N/A	0	N/A	N/A	0	N/A	N/A	1	Yes	0	N/A	0	N/A	0	N/A	N/A	0	N/A	N/A
#1010 - Adamu 2018	2018	Tropical Animal Health and Production	Seroprevalence of brucellosis and Q fever (Coxiellosis) in cattle herds in Maigana and Birnin Gwari agro-ecological zone of Kaduna State, Nigeria.	Africa	West	Nigeria	Kaduna state	Both	Lower middle	Cross-sectionnal	Seroprevalence	1	0	0	0	1	0	0	0	0	0	0	Serum (400)	Yes	RBT	Yes	0	N/A	0	N/A	N/A	1	COMPELISA	No info/Yes	0	N/A	N/A	0	N/A	0	N/A	0	N/A	0	N/A	N/A	0	N/A	N/A
#1280 - Miller 2016	2016	Transboundary and Emerging Diseases	The Prevalence of Brucellosis in Cattle, Goats and Humans in Rural Uganda: A Comparative Study.	Africa	East	Uganda	Kiruhura and Bushenyi districts	Rural	Low	Cross-sectionnal	Seroprevalence	1	0	0	0	1	0	0	1	0	1	1	Serum: cattle (768), goats (315), humans (236) Milk: cattle (635)	Yes	RBT (Livestock serum)	No	0	N/A	0	N/A	N/A	0	N/A	N/A	0	N/A	N/A	0	N/A	IgG/IgM LFA for human serum samples	No for WOAH but scientifically ok	1	Yes	0	N/A	N/A	0	N/A	N/A
#10529 - Priyantha 2011	2011	Veterinary World	Identification of biovars of Brucella abortus in aborted cattle and buffaloes herd in Sri Lanka	Asia	Islands	Sri Lanka	Not specified	?	Lower middle	Cross-sectionnal	Seroprevalence + Isolates	1	1	0	0	1	1	0	0	0	1	0	Serum, milk, vaginak swabs, aborted fetus (18)	Sample Size	RBT	Yes	0	N/A	0	N/A	N/A	0	N/A	N/A	0	N/A	N/A	1	Yes	0	N/A	0	N/A	0	N/A	N/A	0	N/A	N/A
#27 - Madzingira 2023	2023	Infection Ecology and Epidemiology	Seroprevalence, and molecular detection of Brucella abortus in cattle tissues from an abattoir in Namibia.	Africa	South	Namibia	Khomas	Urban	Upper middle	Cross-sectionnal	Seroprevalence	1	1	0	0	1	0	0	0	0	0	0	Serum (304) Tissues: LN (304), spleen (304)	Sample Size	RBT	Yes	0	N/A	0	N/A	N/A	0	N/A	N/A	0	N/A	N/A	1	Yes	0	N/A	0	N/A	1. Spleen + LN (207) 2. Isolates	1. Burcella genus: 16S 2. AMOS PCR + B. abortus species specific (BaSS) PCR	Yes/Yes	0	N/A	N/A
#887 - Lakew 2019	2019	Veterinary and Animal Science	Sero-prevalence and community awareness on the risks associated with Livestock and Human brucellosis in selected districts of Fafan Zone of Ethiopian-Somali National Regional State.	Africa	East	Ethiopia	Fanfan zone	?	Low	Cross-sectionnal	Seroprevalence	1	0	0	0	1	0	1	1	0	0	1	Serum: cattle (268), sheep (108), goats (172), humans (211)	Sample Size	RBT (livestock and humans)	Yes	0	N/A	0	N/A	N/A	0	N/A	N/A	0	N/A	N/A	Livestock and human	Yes	0	N/A	0	N/A	0	N/A	N/A	0	N/A	N/A
#799 - Kaaboub 2019	2019	Veterinary World	Serological and histopathological investigation of brucellosis in cattle in Medea region, Northern Algeria.	Africa	North	Algeria	Medea region	Both	Lower middle	Cross-sectionnal	Seroprevalence	1	0	0	0	1	0	0	0	0	0	0	Serum: animals from farms(280) animal from abattoir (215)	Sample Size	RBT (all)	Yes	0	N/A	0	N/A	N/A	0	N/A	N/A	0	N/A	N/A	0	N/A	0	N/A	0	N/A	0	N/A	N/A	0	N/A	N/A
#9938 - Schelling 2003	2003	Preventive Veterinary Medicine	Brucellosis and Q-fever seroprevalences of nomadic pastoralists and their livestock in Chad	Africa	Central	Chad	Chari-Baguirmi and Kanem	Rural	Low	Cross-sectionnal	Seroprevalence	1	0	0	0	1	0	1	1	0	1	1	Serum: humans (860), cattle (608), sheep (367), goats (374)	Yes	RBT (all)	Yes	0	N/A	Animal serum	CHEKIT, Switzerland 5B. abortus S99)	Yes/Yes	0	N/A	N/A	IgM secondary antibody	No info	No info	0	N/A	0	N/A	0	N/A	Isolates from milk	Brucella genus: 16S	Yes/Yes	0	N/A	N/A
#12727 - Patel 2014	2014	Veterinary World	Prevalence and risk factor's analysis of bovine brucellosis in peri-urban areas under intensive system of production in Gujarat, India	Asia	Indian subcontinent	India	Gujarat	Urban	Lower middle	Cross-sectionnal	Seroprevalence	1	0	0	0	1	1	0	0	0	1	0	Milk: bulk (199), individual (582)	Yes	0	N/A	0	N/A	Milk	VMRD Inc USA - sLPS	No info/Yes	0	N/A	N/A	0	N/A	N/A	0	N/A	0	N/A	0	N/A	0	N/A	N/A	0	N/A	N/A
#1685 - Lindahl 2014	2014	Tropical Animal Health and Production	Seropositivity and risk factors for Brucella in dairy cows in urban and peri-urban small-scale farming in Tajikistan.	Asia	Central	Tajikistan	Dushanbe	Urban	Lower middle	Cross-sectionnal	Seroprevalence	1	0	0	0	1	0	0	0	0	0	0	Serum (904)	Yes	0	N/A	0	N/A	1	SVANOVA, Sweden	Yes/Yes	1	Not specified	No info	0	N/A	N/A	0	N/A	0	N/A	0	N/A	0	N/A	N/A	0	N/A	N/A
#5165 - Kiiza 2021	2021	American Journal of Tropical Medicine and Hygiene	Seroprevalence of and risk factors associated with exposure to Brucella spp. In Dairy Cattle in three different agroecological zones in Rwanda	Africa	East	Rwanda	Southern, Western and Eastern province	Rural	Low	Cross-sectionnal	Seroprevalence	1	0	0	0	1	0	0	0	0	0	0	Serum (465)	Yes	RBT	Yes	0	N/A	0	N/A	N/A	1	SVANOVIR	Yes/Yes	0	N/A	N/A	0	N/A	0	N/A	0	N/A	0	N/A	N/A	0	N/A	N/A
#4152 - Tarusikirwa 2023	2023	PLOS ONE	Seroprevalence and assessment of public awareness of Brucella spp., Toxoplasma gondii and Chlamydia abortus in small ruminants from selected smallholder commercial farms of Zimbabwe	Africa	East	Zimbabwe	Chivi, Goromonzi, Makoni, Chivi	Rural	Lower middle	Cross-sectionnal	Seroprevalence	1	0	0	0	0	0	1	1	0	0	0	Serum: goats (335), sheep (63)	Sample Size	0	N/A	0	N/A	1	ID Screen multispecies, ID Vet	Yes/Yes	0	N/A	N/A	0	N/A	N/A	0	N/A	0	N/A	0	N/A	0	N/A	N/A	0	N/A	N/A
#321 - Lysholm 2022	2022	Acta Tropica	Seropositivity rates of zoonotic pathogens in small ruminants and associated public health risks at informal urban markets in Zambia.	Africa	East	Zambia	Lusaka and Kasumbalesa	Urban	Lower middle	Cross-sectionnal	Seroprevalence	1	0	0	0	0	0	1	1	0	0	0	Serum: goats (223), sheep (14)	Sample Size	0	N/A	0	N/A	0	N/A	N/A	1	SVANOVIR Brucella cELISA	Yes/Yes	0	N/A	N/A	0	N/A	0	N/A	0	N/A	0	N/A	N/A	0	N/A	N/A
#1218 - Arenas 2017	2017	Tropical Animal Health and Production	Screening food-borne and zoonotic pathogens associated with livestock practices in the Sumapaz region, Cundinamarca, Colombia.	Americas	South	Colombia	Sumapaz region	Rural	Upper middle	Cross-sectionnal	Seroprevalence	1	0	0	0	1	0	0	0	0	0	0	Serum (546)	Yes	0	N/A	0	N/A	0	N/A	N/A	1	SVANOVA	Yes/Yes	0	N/A	N/A	0	N/A	0	N/A	0	N/A	0	N/A	N/A	0	N/A	N/A
#11774 - Aulakh 2008	2008	Acta Veterinaria BRNO	A study on the epidemiology of bovine brucellosis in Punjab (India) using milk-ELISA	Asia	Indian subcontinent	India	Punjab	Both	Lower middle	Cross-sectionnal	Seroprevalence	1	0	0	0	1	1	0	0	0	1	0	Milk: cattle (150), buffalo (195)	Yes	0	N/A	0	N/A	Milk	VRMD, Inc Pullman, WA, USA	No info	0	N/A	N/A	0	N/A	N/A	0	N/A	0	N/A	0	N/A	0	N/A	N/A	0	N/A	N/A
#1558 - Pilo 2015	2015	Epidemiology & Infection	Brucella suis infection in domestic pigs in Sardinia (Italy)	Europe	South	Italy	Sardinia	Rural	High	Cross-sectionnal	Seroprevalence	1	0	0	1	0	0	0	0	1	0	0	Serum (1251), Tissues (139)	Yes	RBT	Yes	0	N/A	0	N/A	N/A	0	N/A	N/A	0	N/A	N/A	1	Yes	0	N/A	0	N/A	Tissues (285)	OG157, OG158 from Sigma	No info	0	N/A	N/A
#1067 - Asakura 2018	2018	EcoHealth	Brucellosis Risk in Urban and Agro-pastoral Areas in Tanzania.	Africa	East	Tanzania	Morogoro municipality and Mvomero district	Both	Lower middle	Cross-sectionnal	Seroprevalence	1	0	0	0	1	0	0	0	0	0	0	Serum: urban (667), rural (673)	Yes	RBT	Yes	0	N/A	0	N/A	N/A	1	SVANOVA	Yes/Yes	0	N/A	N/A	0	N/A	0	N/A	0	N/A	0	N/A	N/A	0	N/A	N/A
#260 - Shome 2022	2022	Tropical Animal Health and Production	Countrywide cross-sectional study of swine brucellosis sero-prevalence in Indian subcontinent during 2018-2019.	Asia	Indian subcontinent	India	Countrywide	Both	Lower middle	Cross-sectionnal	Seroprevalence	1	0	0	0	0	0	0	0	1	0	0	Serum (5431)	Yes	0	N/A	0	N/A	1	Homemade ELISA (Shome, 2016) - sLPS	Not WOAH but scientifically ok/Yes	0	N/A	N/A	0	N/A	N/A	0	N/A	0	N/A	0	N/A	0	N/A	N/A	0	N/A	N/A
#12907 - deAlmeida 2016	2016	Semina: Ciências Agrárias	Prevalence and associated risk factors for bovine brucellosis in the state of Pernambuco, Brazil	Americas	South	Brazil	Pernambuco	Urban	Upper middle	Cross-sectionnal	Seroprevalence	1	0	0	0	1	0	0	0	0	0	0	Serum (3901)	Yes	RBT	Ref in portuguese	0	N/A	0	N/A	N/A	0	N/A	N/A	0	N/A	N/A	1	Ref in portuguese	0	N/A	0	N/A	0	N/A	N/A	0	N/A	N/A
#8998 - Mitrov 2010	2010	Macedonian Journal of Medical Sciences	Seroprevalence of cattle brucellosis in the Republic of Macedonia (2005-2009)	Europe	East	Macedonia	Not specified	?	Upper middle	Cross-sectionnal	Seroprevalence	1	0	0	0	1	0	0	0	0	0	0	Serum (559, 476)	Yes	RBT	Yes	0	N/A	1	IDEXX	Yes/No info	0	N/A	N/A	0	N/A	N/A	0	N/A	0	N/A	0	N/A	0	N/A	N/A	0	N/A	N/A
#3826 - Karim 1979	1979	Tropical Animal Health and Production	The prevalence of brucellosis among sheep and goats in northern Iraq.	Asia	Middle East	Iraq	North	?	Upper middle	Cross-sectionnal	Seroprevalence	1	0	0	0	0	0	1	1	0	0	0	Serum: sheep (2368), goats (3156)	Yes	Brewer's card test	No info	1	No. Only cattle	0	N/A	N/A	0	N/A	N/A	0	N/A	N/A	0	N/A	0	N/A	0	N/A	0	N/A	N/A	0	N/A	N/A
#5313 - Ozen 2021	2021	Thai Journal of Veterinary Medicine	Brucellosis in a water buffalo (Bubalus bubalis) herd in Balikesir province of Turkey: A bacteriological and pathological investigation	Asia	Middle East	Turkey	Balikesir province	Both	Upper middle	Isolation	Isolates	1	1	0	0	0	1	0	0	0	0	0	Serum and milk (4) Aborted fetus (1)	Sample Size	RBT	Yes	1	Yes	0	N/A	N/A	0	N/A	N/A	0	N/A	N/A	0	N/A	0	N/A	1	Yes	0	N/A	N/A	0	N/A	N/A
#268 - Aliyev 2022	2022	BMC Veterinary Research	Identification and molecular characterization of Brucella abortus and Brucella melitensis isolated from milk in cattle in Azerbaijan.	Asia	Central	Azerbaijan	Goygol, Dashkesen, Ganja, Goranboy and Samukh	Both	Upper middle	Isolation	Isolates	1	1	1	0	1	0	0	0	0	0	0	Serum and milk (1075)	Yes	RBT	Yes	0	N/A	0	N/A	N/A	0	N/A	N/A	0	N/A	N/A	0	N/A	0	N/A	0	N/A	0	N/A	N/A	Isolates	Probert, 2004	Yes/Yes
#6400 - Cao 2018	2018	Emerging Microbes and Infections	Enzootic situation and molecular epidemiology of Brucella in livestock from 2011 to 2015 in Qingyang, China	Asia	East	China	Qingyang district, Gansu province	Urban	Upper middle	Cross-sectionnal	Seroprevalence	1	0	1	0	1	0	1	0	1	0	0	Serum: swine (4237), yellow cattle (16,433), dairy cow (7569), sheep (419,461) Spleen of aborted sheep (55)	Yes	RBT	No info	1	No. Only cattle	0	N/A	N/A	0	N/A	N/A	0	N/A	N/A	0	N/A	0	N/A	0	N/A	Isolates	AMOS PCR	Yes/Yes	0	N/A	N/A
#1480 - Aslan 2015	2015	Virology	Epidemiology and genetic characterization of BVDV, BHV-1, BHV-4, BHV-5 and Brucella spp. infections in cattle in Turkey.	Asia	Middle East	Turkey	Kirikkale	Both	Upper middle	Cross-sectionnal	Seroprevalence	1	0	0	0	1	0	0	0	0	0	0	Serum (656)	Yes	RBT	No info	1	No info but done on cattle	0	N/A	N/A	0	N/A	N/A	0	N/A	N/A	0	N/A	0	N/A	0	N/A	0	N/A	N/A	0	N/A	N/A
#4168 - Kassa 2023	2023	Journal of Applied Animal Research	Seroprevalence of brucellosis in dairy animals and their owners in selected sites, central highlands of Ethiopia	Africa	East	Ethiopia	Holeta town, Wolmera district and Adea Berga EIAR dairy farm	Both	Low	Cross-sectionnal	Seroprevalence	1	0	0	0	1	0	0	0	0	0	1	Serum: cattle (352), human (166)	Sample Size	RBT	Yes	0	N/A	0	N/A	N/A	0	N/A	N/A	0	N/A	N/A	1	Yes	0	N/A	0	N/A	0	N/A	N/A	0	N/A	N/A
#13289 - Omer 2007	2007	Journal of Animal and Veterinary Advances	Survey of brucellosis among sheep, goats, camels and cattle in Kassala area, eastern Sudan	Africa	North	Sudan	Kassala area	Both	Low	Cross-sectionnal	Seroprevalence	1	0	0	0	1	0	1	1	0	0	0	Serum: Cattle (694), sheep (261,787), goats (69,700)	Yes	RBT	No info	0	N/A	0	N/A	N/A	0	N/A	N/A	0	N/A	N/A	0	N/A	0	N/A	0	N/A	0	N/A	N/A	0	N/A	N/A
#9523 - ElSherbini 2007	2007	Transactions of the Royal Society of Tropical Medicine and Hygiene	Seroprevalences and local variation of human and livestock brucellosis in two villages in Gharbia Governorate, Egypt	Africa	North	Egypt	Gharbia Governate	Rural	Lower middle	Cross-sectionnal	Seroprevalence	1	0	0	0	1	1	1	1	0	0	1	Serum: human (303), cattle (77), buffalo (35), sheep (29), goats (18)	Sample Size	Livestock: RBT + Buffered acidified plate antigen test	Yes/Yes	Humans and livestock: TAT	Yes	0	N/A	N/A	0	N/A	N/A	0	N/A	N/A	0	N/A	Livestock: Rivanol	Not recommended by WOAH	0	N/A	0	N/A	N/A	0	N/A	N/A
#561 - Shome 2021	2021	Transboundary and Emerging Diseases	Spatial sero-prevalence of brucellosis in small ruminants of India: Nationwide cross-sectional study for the year 2017-2018.	Asia	Indian subcontinent	India	Nationwide	Both	Lower middle	Cross-sectionnal	Seroprevalence	1	0	0	0	0	0	1	1	0	0	0	Serum: sheep (8,103), goats (15,953)	Yes	0	N/A	0	N/A	1	In-house ELISA - sLPS	Not WOAH but scientifically ok/Yes	0	N/A	N/A	0	N/A	N/A	0	N/A	0	N/A	0	N/A	0	N/A	N/A	0	N/A	N/A
#5655 - Tesfaye 2020	2020	BMC Veterinary Research	Seroprevalence and associated risk factors for chlamydiosis, coxiellosis and brucellosis in sheep and goats in Borana pastoral area, southern Ethiopia	Africa	East	Ethiopia	Borana	Rural	Low	Cross-sectionnal	Seroprevalence	1	0	0	0	0	0	1	1	0	0	0	Serum sheep and goats (506)	Yes	mRBT	Yes	0	N/A	0	N/A	N/A	0	N/A	N/A	0	N/A	N/A	1	Yes	0	N/A	0	N/A	0	N/A	N/A	0	N/A	N/A
#1692 - Boukary 2013	2013	PLOS ONE	Seroprevalence and potential risk factors for Brucella spp. infection in traditional cattle, sheep and goats reared in urban, periurban and rural areas of Niger.	Africa	West	Niger	Niamey, Balleyara, Torodi	Both	Low	Cross-sectionnal	Seroprevalence	1	0	0	0	1	0	1	1	0	0	0	Serum: cattle (3,170), sheep (1,186), goats (839) Hygroma fluid (16)	Yes	0	N/A	0	N/A	1	Limet et al	Not WOAH but scientifically ok	0	N/A	N/A	0	N/A	N/A	0	N/A	0	N/A	0	N/A	0	N/A	N/A	0	N/A	N/A
#7586 - Ijale 2014	2014	Asian Journal of Epidemiology	Seroprevalence of Brucella antibodies in goats in Oju, Benue state, Nigeria	Africa	West	Nigeria	Benue state	Both	Lower middle	Cross-sectionnal	Seroprevalence	1	0	0	0	0	0	0	1	0	0	0	Serum (241)	Yes	RBT	Yes	0	N/A	1	ID Vet	Yes/Yes	0	N/A	N/A	0	N/A	N/A	0	N/A	0	N/A	0	N/A	0	N/A	N/A	0	N/A	N/A
#1821 - Hernández 2014	2014	Transboundary and Emerging Diseases	A serological survey of Brucella spp., Salmonella spp., Toxoplasma gondii and Trichinella spp. in Iberian fattening pigs reared in free-range systems.	Europe	South	Spain	Andalusia	Both	High	Cross-sectionnal	Seroprevalence	1	0	0	0	0	0	0	0	1	0	0	Serum (709)	Sample Size	0	N/A	0	N/A	1	Ingezim Brucella Porcina, Ingenasa (Madrid, Spain)	Yes/Yes	0	N/A	N/A	0	N/A	N/A	0	N/A	0	N/A	0	N/A	0	N/A	N/A	0	N/A	N/A
#11160 - Nowroozi-Asl 2007	2007	Italian Journal of Animal Science	A serological survey of brucella spp. in water buffalo in Khoozestan province, Iran	Asia	Middle East	Iran	Khoozestan province	Both	Lower middle	Cross-sectionnal	Seroprevalence	1	0	0	0	0	1	0	0	0	0	0	Serum (400)	Yes	RBT	No info	1	No info but cattle	0	N/A	N/A	0	N/A	N/A	0	N/A	N/A	0	N/A	2-ME	No info	0	N/A	0	N/A	N/A	0	N/A	N/A
#576 - Leahy 2020	2020	Infection Ecology and Epidemiology	Risk factors for Brucella spp. and Coxiella burnetii infection among small ruminants in Eastern India	Asia	Indian subcontinent	India	Assam and Odisha	Rural	Lower middle	Cross-sectionnal	Seroprevalence	1	0	0	0	0	0	1	1	0	0	0	Serum: goats (411), sheep (21)	Yes	RBT	Yes	0	N/A	1	SVANOVIR® Brucella-Ab I-ELISA	Yes/No info	0	N/A	N/A	0	N/A	N/A	0	N/A	0	N/A	0	N/A	0	N/A	N/A	0	N/A	N/A
#3666 - Bishop 1984	1984	Journal of the South African Veterinary Association	A brucellosis serological survey on beef cattle slaughtered at Cato Ridge Abattoir.	Africa	South	South Africa	Cato Ridge Abattoir	Urban	Upper middle	Cross-sectionnal	Seroprevalence	1	0	0	0	1	0	0	0	0	0	0	Serum (5059)	Yes	RBT	No access to ref	1	No access to ref but done in cattle	0	N/A	N/A	0	N/A	N/A	0	N/A	N/A	1	No access to ref	0	N/A	0	N/A	0	N/A	N/A	0	N/A	N/A
#5129 - Al-Alo 2021	2021	Iraqi Journal of Veterinary Sciences	A cross sectional study on the seroprevalence of bovine brucellosis in Al-Najaf province in Iraq	Asia	Middle East	Iraq	Al-Najaf province	Both	Upper middle	Cross-sectionnal	Seroprevalence	1	0	0	0	1	0	0	0	0	0	0	Serum (187)	Sample Size	RBT	Manufacturer says that it is for use with human samples but scientifically ok	0	N/A	0	N/A	N/A	1	Synbiotics®	No info	0	N/A	N/A	0	N/A	0	N/A	0	N/A	0	N/A	N/A	0	N/A	N/A
#11579 - BEDARD 1993	1993	Preventive Veterinary Medicine	A PREVALENCE STUDY OF BOVINE TUBERCULOSIS AND BRUCELLOSIS IN MALAWI	Africa	East	Malawi	Northern, Central, and Southern regions	Both	Low	Cross-sectionnal	Seroprevalence	1	0	0	0	1	0	0	0	0	0	0	Serum (2017)	Yes	RBT	Yes	1	Yes	0	N/A	N/A	0	N/A	N/A	0	N/A	N/A	0	N/A	0	N/A	0	N/A	0	N/A	N/A	0	N/A	N/A
#9466 - Lilenbaum 2007	2007	The Veterinary Journal	A serological study on Brucella abortus, caprine arthritis-encephalitis virus and Leptospira in dairy goats in Rio de Janeiro, Brazil	Americas	South	Brazil	Rio de Janeiro	Urban	Upper middle	Cross-sectionnal	Seroprevalence	1	0	0	0	0	0	0	1	0	0	0	Serum (953)	Yes	0	N/A	0	N/A	0	N/A	N/A	0	N/A	N/A	0	N/A	N/A	0	N/A	2-ME	No mention by WOAH	0	N/A	0	N/A	N/A	0	N/A	N/A
#402 - Khan 2021	2021	Animals	Seroprevalence and Associated Risk Factors of Bovine Brucellosis in District Gujranwala, Punjab, Pakistan	Asia	Indian subcontinent	Pakistan	Punjab	Both	Lower middle	Cross-sectionnal	Seroprevalence	1	0	0	0	1	1	0	0	0	0	0	Serum. Cattle (108), buffalo (112)	Yes	RBT	Yes	0	N/A	1	ID Vet	Yes/Yes	0	N/A	N/A	0	N/A	N/A	0	N/A	0	N/A	0	N/A	0	N/A	N/A	0	N/A	N/A
#980 - Madut 2018	2018	PLOS Neglected Tropical Diseases	The sero-prevalence of brucellosis in cattle and their herders in Bahr el Ghazal region, South Sudan.	Africa	East	South Sudan	Ghazal	Rural	Low	Cross-sectionnal	Seroprevalence	1	0	0	0	1	0	0	0	0	0	1	Serum. Cattle (893), humans (87)	Yes	RBT	Yes	0	N/A	0	N/A	N/A	1	P04130-13 brucellosis Antibody Test Kit–IDEXX	Yes/Yes	0	N/A	N/A	0	N/A	0	N/A	0	N/A	0	N/A	N/A	0	N/A	N/A
#848 - Arif 2019	2019	Veterinary Medicine and Science	Bovine brucellosis in Pakistan; an analysis of engagement with risk factors in smallholder farmer settings.	Asia	Indian subcontinent	Pakistan	Punjab (Okara, Pakpattan, Kasur,Jhelum and Bhakkar) and two districts of Sindh(Badin and Thatta).	Both	Lower middle	Cross-sectionnal	Seroprevalence	1	0	0	0	1	1	0	0	0	0	0	Serum. Cattle (441), buffalo (621)	Yes	RBT	Yes	0	N/A	1	IDEXX Brucellosis Serum X2 Ab Test	Yes/No info	1	Svanovir	Yes/Yes	0	N/A	N/A	0	N/A	0	N/A	0	N/A	0	N/A	N/A	0	N/A	N/A
#538 - Jamil 2020	2020	Pathogens	Revisiting Brucellosis in Small Ruminants of Western Border Areas in Pakistan.	Asia	Indian subcontinent	Pakistan	Baluchistan province	Rural	Lower middle	Cross-sectionnal	Seroprevalence	1	0	0	0	0	0	1	1	0	0	0	Serum. Sheep (1196), goats (625)	Yes	RBT	Yes	0	N/A	1	ID Screen (IDvet, Grabels, France)	Yes/Yes	0	N/A	N/A	0	N/A	N/A	0	N/A	0	N/A	0	N/A	0	N/A	N/A	Serum	Species: Probert - IS711	No/Yes
#2684 - Bernard 2005	2005	Preventive Veterinary Medicine	Tuberculosis and brucellosis prevalence survey on dairy cattle in Mbarara milk basin (Uganda).	Africa	East	Uganda	Mbarara	Rural	Low	Cross-sectionnal	Seroprevalence	1	0	0	0	1	0	0	0	0	0	0	Serum (10,529)	Yes	RBT	Lack info	0	N/A	0	N/A	N/A	0	N/A	N/A	0	N/A	N/A	0	N/A	0	N/A	0	N/A	0	N/A	N/A	0	N/A	N/A
#13107 - Ozturk 2012	2012	Kafkas Universitesi Veteriner Fakultesi Dergisi	Evaluation for Some Bacterial and Viral Abortions of Dairy Cattle Farms in Burdur District of Turkey	Asia	Middle East	Turkey	Burdur district	Both	Upper middle	Cross-sectionnal	Seroprevalence	1	0	0	0	1	0	0	0	0	0	0	Serum (932)	Yes	0	N/A	0	N/A	1	No info	No info	0	N/A	N/A	0	N/A	N/A	0	N/A	0	N/A	0	N/A	0	N/A	N/A	0	N/A	N/A
#63 - Özmen 2023	2023	Comparative Immunology, Microbiology and Infectious Diseases	Genotyping of Brucella isolates from animals and humans by Multiple-Locus Variable-number Tandem Repeat Analysis (MLVA).	Asia	Middle East	Turkey	Countrywide	Both	Upper middle	Isolate typing	Isolates	1	1	1	0	1	1	1	1	0	0	1	1. Animal tissues: aborted fetus, vaginal swap, placenta (?) 2. Human blood and serum (?)	Yes	Human serum	No info	Human serum	No info	0	N/A	N/A	0	N/A	N/A	0	N/A	N/A	0	N/A	Coomb's test on human serum	No info	0	N/A	0	N/A	N/A	Isolates	Dehkordi, 2012	Not WOAH but scientifically ok
#1247 - Kumkrong 2017	2017	The Southeast Asian Journal of Tropical Medicine and Public Health	MULTIPLE-LOCUS VARIABLE-NUMBER TANDEM REPEAT ANALYSIS OF BRUCELLA ISOLATES FROM THAILAND.	Asia	Southeast	Thailand	Central Thailand	Both	Upper middle	Isolate typing	Isolates	0	1	1	1	1	0	0	1	0	1	0	1. Animals: Vaginal swabs and milk	Yes	0	N/A	0	N/A	0	N/A	N/A	0	N/A	N/A	0	N/A	N/A	0	N/A	0	N/A	0	N/A	Isolates	Multiplex PCR	Yes/Not WOAH but scientifically ok	0	N/A	N/A
#14479 - TECLAW 1985	1985	Preventive Veterinary Medicine	PREVALENCE OF BRUCELLOSIS INFECTION IN CATTLE IN THE MEXICAN STATES OF NUEVO-LEON, TAMAULIPAS AND COAHUILA AS DETERMINED BY THE ELISA	Americas	Central	Mexico	NUEVO LEON, TAMAULIPAS AND COAHUILA	Both	Upper middle	Cross-sectionnal	Seroprevalence	1	0	0	0	1	0	0	0	0	0	0	Serum (2070)	Yes	0	N/A	0	N/A	1	Byrd et al., 1979; Heck et al., 1980	No acces to ref	0	N/A	N/A	0	N/A	N/A	0	N/A	0	N/A	0	N/A	0	N/A	N/A	0	N/A	N/A
#12150 - Bertuzzi 2022	2020	Semina: Ciências Agrárias	Seroprevalence of Toxoplasma gondii, Neospora caninum, and Brucella abortus in sheep from Toledo, Paraná, Brazil	Americas	South	Brazil	Toledo	Both	Upper middle	Cross-sectionnal	Seroprevalence	1	0	0	0	0	0	1	0	0	0	0	Serum (240)	Sample Size	RBT	Yes	1	No info but only for cattle so no	0	N/A	N/A	0	N/A	N/A	0	N/A	N/A	0	N/A	2-ME	No info	0	N/A	0	N/A	N/A	0	N/A	N/A
#7490 - Chiebao 2015	2015	Transboundary and Emerging Diseases	Variables Associated with Infections of Cattle by Brucella abortus., Leptospira spp. and Neospora spp.in Amazon Region in Brazil	Americas	South	Brazil	Amazon	Urban	Upper middle	Cross-sectionnal	Seroprevalence	1	0	0	0	1	0	0	0	0	0	0	Serum (3491)	Yes	RBT	Ref in portuguese	0	N/A	0	N/A	N/A	0	N/A	N/A	0	N/A	N/A	0	N/A	2-ME	Ref in portugese	0	N/A	0	N/A	N/A	0	N/A	N/A
#721 - Pulido-Villamarín 2020	2020	Revue Scientifique et technique	Assessment of antibodies against three zoonotic bacteria and associated risk factors in pig farms in Colombia	Americas	South	Colombia	Antioquia, Quindío, Risaralda, Caldas, Valle del Cauca, Cundinamarca and Meta	Both	Upper middle	Cross-sectionnal	Seroprevalence	1	0	0	0	0	0	0	0	1	0	0	Serum (350)	Yes	0	N/A	0	N/A	1	INgezim Brucella porcine (Ingenasa®, Madrid, Spain)	Yes/Yes	0	N/A	N/A	0	N/A	N/A	0	N/A	0	N/A	0	N/A	0	N/A	N/A	0	N/A	N/A
#671 - Shabana 2020	2020	JOURNAL OF ADVANCED VETERINARY AND ANIMAL RESEARCH	Seroprevalence of some viral and bacterial zoonoses in domestic ruminants in Medina	Asia	Middle East	Saudi Arabia	Medina	Urban	High	Cross-sectionnal	Seroprevalence	1	0	0	0	0	0	1	1	0	0	0	Serum. Sheep (665), goats (228)	Yes	0	N/A	0	N/A	1	ID Vet	Yes/Yes	0	N/A	N/A	0	N/A	N/A	0	N/A	0	N/A	0	N/A	0	N/A	N/A	0	N/A	N/A
#2961 - El-Ansary 2001	2001	Saudi Medical Journal	Brucellosis among animals and human contacts in eastern Sudan.	Africa	North	Sudan	Kassala	Both	Low	Cross-sectionnal	Seroprevalence	1	0	0	0	1	0	1	1	0	0	1	Serum. Goats (325), sheep (351), cattle (298), human (187)	Yes	0	N/A	Slide agglutination test + Tube agglutination test	No. Only for cattle	0	N/A	N/A	0	N/A	N/A	0	N/A	N/A	0	N/A	0	N/A	0	N/A	0	N/A	N/A	0	N/A	N/A
#1956 - Swai 2012	2012	Asian Pacific Journal of Tropical Biomedicine	A survey of zoonotic diseases in trade cattle slaughtered at Tanga city abattoir: a cause of public health concern	Africa	East	Tanzania	Tanga city	Urban	Lower middle	Cross-sectionnal	Seroprevalence	1	0	0	0	1	0	0	0	0	0	0	Serum (51)	Sample Size	RBT	Yes	0	N/A	0	N/A	N/A	0	N/A	N/A	0	N/A	N/A	0	N/A	0	N/A	0	N/A	0	N/A	N/A	0	N/A	N/A
#113 - Aghamohammad 2023	2023	Comparative Immunology, Microbiology and Infectious Diseases	Determination of seroprevalence of brucellosis in livestock and high-risk population in Kurdistan, Western Iran	Asia	Middle East	Iran	Kurdistan province	Both	Lower middle	Cross-sectionnal	Seroprevalence	1	0	0	0	1	0	1	1	0	0	1	Serum. Cattle (80), sheep (120), goats (60), humans (51)	Sample Size	RBT (livestock serum)	Yes but only considered positive "definite clumping"	0	N/A	Livestock serum	NovaLisa Brucella IgM, ELISA Kit, NovaTec Immundiagnostica, Dietzenbach, Germany)	No. Kit is for human.	0	N/A	N/A	NovaLisa Brucella IgG, ELISA Kit, NovaTec Immundiagnostica, Dietzenbach, Germany)	N/A	Yes/No info	0	N/A	0	N/A	0	N/A	0	N/A	N/A	0	N/A	N/A
#5238 - Holt 2021	2021	PLOS Neglected Tropical Diseases	Epidemiology of brucellosis in cattle and dairy farmers of rural Ludhiana, Punjab	Asia	Indian subcontinent	India	Punjab	Rural	Lower middle	Cross-sectionnal	Seroprevalence	1	0	0	0	1	1	0	0	0	1	1	Milk (1802) Human serum (585)	Yes	RBT for human samples	Yes	0	N/A	Cattle and buffalo milk	APHA, UK BRUCELISA	1. Yes/Yes	0	N/A	N/A	DEMEDITEC Diagnostics GmbH	Yes/No info	N/A	0	N/A	0	N/A	0	N/A	0	N/A	N/A	0	N/A	N/A
#11083 - Brahmabhatt 2009	2009	Buffalo Bulletin	SEROPREVALENCE OF BRUCELLA SPP. IN BUFFALOES IN THE CENTRAL GUJARAT REGION OF INDIA	Asia	Indian subcontinent	India	Gujarat	Both	Lower middle	Cross-sectionnal	Seroprevalence	1	0	0	0	0	1	0	0	0	0	0	Serum (251)	Yes	RBT	Yes	STAT	Yes	1	Indian kit - sLPS	Not WOAH but scientifically ok/Yes	0	N/A	N/A	0	N/A	N/A	0	N/A	0	N/A	0	N/A	0	N/A	N/A	0	N/A	N/A
#205 - Elmonir 2022	2022	BMC Veterinary Research	Isolation and molecular confirmation of Brucella suis biovar 2 from slaughtered pigs: an unanticipated biovar from domestic pigs in Egypt.	Africa	North	Egypt	El‐Basatin	?	Lower middle	Cross-sectionnal	Seroprevalence	1	0	0	1	0	0	0	0	1	0	0	Cervical lymph nodes (LN), inguinal LN, and supra-mammary LN (1116)	Yes	0	N/A	0	N/A	0	N/A	N/A	0	N/A	N/A	0	N/A	N/A	0	N/A	0	N/A	0	N/A	Isolates	Brucella genus: IR-1 and IR-2 primers Species: AMOS-PCR and Bruce-Ladder multiplex PCR + Suis ladder	Yes/Yes	0	N/A	N/A
#6449 - VijayaKumar 2018	2018	Buffalo Bulletin	Seroprevalence of brucellosis in buffaloes of Telangana State, India	Asia	Indian subcontinent	India	Telangana State	Rural	Lower middle	Cross-sectionnal	Seroprevalence	1	0	0	0	0	1	0	0	0	0	0	Serum (920)	Yes	RBT	No info	STAT	No info but cattle	1	IDEXX CHEKIT	Yes/No info	0	N/A	N/A	0	N/A	N/A	0	N/A	LFA - Genomix	No info	0	N/A	0	N/A	N/A	0	N/A	N/A
#3029 - Silva 2000	2000	Preventive Veterinary Medicine	Seroepidemiology of Brucella abortus infection in bovids in Sri Lanka.	Asia	Islands	Sri Lanka	All districts	?	Lower middle	Cross-sectionnal	Seroprevalence	1	0	0	0	1	1	0	0	0	0	0	Serum. Cattle (3076), buffalo (840)	Yes	0	N/A	0	N/A	1	Animal Production Unit, Agriculture Laboratory, International Atomic Energy Agency in Vienna	No info	0	N/A	N/A	0	N/A	N/A	0	N/A	0	N/A	0	N/A	0	N/A	N/A	0	N/A	N/A
#13010 - SINGH 1994	1994	Small Ruminant Research	OCCURRENCE OF ABORTIONS AND SEROPREVALENCE OF BRUCELLOSIS IN GOATS AND SHEEP	Asia	Indian subcontinent	India	Barbari, Jamunapari, Sirohi, Kutchi, Jakharana, Marwari and Muzaffarnagri	Both	Lower middle	Cross-sectionnal	Seroprevalence	1	0	0	0	0	0	1	1	0	0	0	Serum. Sheep (715), goats (1856)	Yes	0	N/A	1	No: Only cattle	0	N/A	N/A	0	N/A	N/A	0	N/A	N/A	0	N/A	0	N/A	0	N/A	0	N/A	N/A	0	N/A	N/A
#217 - Siengsanan-Lamont 2022	2022	Tropical Medicine and Infectious Disease	Abattoir-Based Serological Surveillance and Spatial Risk Analysis of Foot-and-Mouth Disease, Brucellosis, and Q Fever in Lao PDR Large Ruminants	Asia	Southeast	Lao PDR	All 18 provinces	Rural	Lower middle	Cross-sectionnal	Seroprevalence	1	0	0	0	1	1	0	0	0	0	0	Serum. Cattle (2931), buffalo (1316)	Yes	RBT	Yes	0	N/A	1	ID Screen® Brucellosis Serum Indirect multi- species	Yes/Yes	0	N/A	N/A	0	N/A	N/A	0	N/A	0	N/A	0	N/A	0	N/A	N/A	0	N/A	N/A
#1166 - Ayinmode 2017	2017	African Journal of Infectious Diseases	SEROLOGICAL SURVEY OF TOXOPLASMOSIS, NEOSPOROSIS AND BRUCELLOSIS AMONG CATTLE HERDS IN OYO STATE, SOUTH-WESTERN NIGERIA.	Africa	West	Nigeria	Itesiwaju Local Government Area (LGA) of Oyo State	Rural	Lower middle	Cross-sectionnal	Seroprevalence	1	0	0	0	1	0	0	0	0	0	0	Serum (174)	Sample Size	RBT	Yes	0	N/A	0	N/A	N/A	1	APHA, UK. COMPELISA	Yes/Yes	0	N/A	N/A	0	N/A	0	N/A	0	N/A	0	N/A	N/A	0	N/A	N/A
#934 - Kanani 2018	2018	Veterinary World	Seroprevalence of brucellosis in small ruminants in organized and unorganized sectors of Gujarat state, India	Asia	Indian subcontinent	India	Gujarat	Urban	Lower middle	Cross-sectionnal	Seroprevalence	1	0	0	0	0	0	1	1	0	0	0	Serum. Sheep (675), goats (1769)	Yes	RBT	Yes	0	N/A	1	ICAR-National Institute of Veterinary Epidemiology	No WOAH but scientifically ok/sLPS	0	N/A	N/A	0	N/A	N/A	0	N/A	0	N/A	0	N/A	0	N/A	N/A	0	N/A	N/A
#62 - Robi 2023	2023	Veterinary Immunology and Immunopathology	Neglected zoonotic bacteria causes and associated risk factors of cattle abortion in different agro-ecological zones of southwest Ethiopia	Africa	East	Ethiopia	Bench-Sheko and West Omo zones	Rural	Low	Cross-sectionnal	Seroprevalence	1	0	0	0	1	0	0	0	0	0	0	Serum (461)	Yes	RBT	Yes	0	N/A	0	N/A	N/A	0	N/A	N/A	0	N/A	N/A	1	Yes	0	N/A	0	N/A	0	N/A	N/A	0	N/A	N/A
#526 - Cadmus 2020	2020	PanAfrican Medical Journal	Seroprevalence and associated factors of brucellosis and Q-fever in cattle from Ibarapa area, Oyo state, South-western Nigeria	Africa	West	Nigeria	Oyo State	Both	Lower middle	Cross-sectionnal	Seroprevalence	1	0	0	0	1	0	0	0	0	0	0	Serum (149)	Yes	RBT	Yes	0	N/A	0	N/A	N/A	1	Animal and Plant Health Agency (APHA) - COMPELISA	Yes/Yes	0	N/A	N/A	0	N/A	0	N/A	0	N/A	0	N/A	N/A	0	N/A	N/A
#1089 - Alhamada 2017	2017	Veterinary Sciences	Risk Factors Associated with Brucella Seropositivity in Sheep and Goats in Duhok Province, Iraq.	Asia	Middle East	Iraq	Duhok province	Both	Upper middle	Cross-sectionnal	Seroprevalence	1	0	0	0	0	0	1	1	0	0	0	Serum. Goats (97), sheep (335)	Yes	RBT	Manufacturer says that it is for use with human samples but scientifically ok	0	N/A	1	NovaTec, Dietzenbach, Germany	No info	0	N/A	N/A	0	N/A	N/A	0	N/A	0	N/A	0	N/A	0	N/A	N/A	0	N/A	N/A
#805 - Shome 2019	2019	Comparative Immunology, Microbiology and Infectious Diseases	Spatial seroprevalence of bovine brucellosis in India—A large random sampling survey	Asia	Indian subcontinent	India	cattle- Punjab, Maharashtra, Rajasthan, Karnataka, Madhya Pradesh, Tamil Nadu, Gujarat and Kerala and buffaloes-Punjab, Gujarat and Manipur	Both	Lower middle	Cross-sectionnal	Seroprevalence	1	0	0	0	1	1	0	0	0	0	0	Serum. Cattle (9236), buffalo (2818)	Yes	0	N/A	0	N/A	1	in-house iELISA - sLPS	Not WOAH but scientifically ok/Yes	0	N/A	N/A	0	N/A	N/A	0	N/A	0	N/A	0	N/A	0	N/A	N/A	0	N/A	N/A
#13319 - Suazo-Cortez 2012	2012	African Journal of Microbiology Research	First notification on the presence of brucellosis in water buffalo (Bubalus bubalis) in Mexico by serological tests	Americas	Central	Mexico	south of Veracruz	Both	Upper middle	Cross-sectionnal	Seroprevalence	1	0	0	0	0	1	0	0	0	0	0	Serum (99)	Sample Size	RBT	Yes but rocked for 5min	0	N/A	0	N/A	N/A	0	N/A	N/A	0	N/A	N/A	0	N/A	Rivanol	No mention in WOAH	0	N/A	0	N/A	N/A	0	N/A	N/A
#1333 - Akinseye 2016	2016	Onderstepoort Journal of Veterinary Research	Sero-epidemiological survey and risk factors associated with bovine brucellosis among slaughtered cattle in Nigeria.	Africa	West	Nigeria	Northern, southern and south-western Nigeria	Both	Lower middle	Cross-sectionnal	Seroprevalence	1	0	0	0	1	0	0	0	0	0	0	Serum (8105)	Yes	RBT	Yes	0	N/A	0	N/A	N/A	0	N/A	N/A	0	N/A	N/A	0	N/A	0	N/A	0	N/A	0	N/A	N/A	0	N/A	N/A
#575 - Wainaina 2020	2020	Tropical Animal Health and Production	Detection of Brucella spp. in raw milk from various livestock species raised under pastoral production systems in Isiolo and Marsabit Counties, northern Kenya.	Africa	East	Kenya	Isiolo and Marsabit Counties, northern Kenya	Rural	Lower middle	Cross-sectionnal	Seroprevalence	1	1	1	0	1	0	1	1	0	1	0	Milk. Cattle (50), sheep (7), goats (312)	Sample Size	0	N/A	0	N/A	1	PrioCHECK® Brucella Ab 2.0 indirect ELISA kit- sLPS	Yes/Yes	0	N/A	N/A	0	N/A	N/A	0	N/A	0	N/A	0	N/A	0	N/A	N/A	Milk	Probert et al. (2004) Brucella genus: bcsp31 gene Then ran samples with B. abortus and B. melitensis spe primers (IS711)	Yes/Yes
#132 - Ntivuguruzwa 2022	2022	PLOS ONE	Seroprevalence of brucellosis and molecular characterization of Brucella spp. from slaughtered cattle in Rwanda.	Africa	East	Rwanda	six abattoirs (societe des abattoirs de Nyabugogo “SABAN”, Rugano abattoir, Kamembe, Rubavu, Kamuhanda, Gataraga)	Rural	Low	Cross-sectionnal	Seroprevalence	1	1	1	0	1	0	0	0	0	0	0	Serum (300) Left and right retropharyngeal lymph nodes (300)	Yes	RBT	Yes	0	N/A	1	IDvet, France	Yes/Yes	0	N/A	N/A	0	N/A	N/A	0	N/A	0	N/A	0	N/A	0	N/A	N/A	Isolates	Brucella genus: 16S RNA Species: AMOS, Bruce Ladder	Yes/Yes
#6498 - Burns 2018	2018	PLOS Neglected Tropical Diseases	Serosurveillance of Coxiellosis (Q-fever) and Brucellosis in goats in selected provinces of Lao People’s Democratic Republic	Asia	Southeast	Lao PDR	Vientiane Capital, Xayaboury, Xiengkhuang, Savannakhet and Attapeu	Rural	Lower middle	Cross-sectionnal	Seroprevalence	1	0	0	0	0	0	0	1	0	0	0	Serum (1458)	Yes	RBT	Yes	0	N/A	1	ID-Screen Brucellosis Serum Indirect Multispecies, ID-VET	Yes	0	N/A	N/A	0	N/A	N/A	0	N/A	0	N/A	0	N/A	0	N/A	N/A	0	N/A	N/A
#555 - Deresa 2020	2020	Veterinary Medicine: Research and Reports	Epidemiological Investigation of Cattle Abortion and Its Association with Brucellosis in Jimma Zone, Ethiopia.	Africa	East	Ethiopia	Jimma zone	Rural	Low	Cross-sectionnal	Seroprevalence	1	0	0	0	1	0	0	0	0	0	0	Serum (484)	Yes	RBT	Yes	0	N/A	0	N/A	N/A	0	N/A	N/A	0	N/A	N/A	1	Yes	0	N/A	0	N/A	0	N/A	N/A	0	N/A	N/A
#4424 - Papapostolou 2022	2022	Journal of the Hellenic Veterinary Medical Society	Seroprevalence and risk factors assessment of Brucella spp. in dairy buffaloes in mainland Greece	Europe	South	Greece	northern Greece	Both	High	Cross-sectionnal	Seroprevalence	1	0	0	0	0	1	0	0	0	0	0	Serum (1255)	Yes	RBT	Yes	0	N/A	0	N/A	N/A	0	N/A	N/A	0	N/A	N/A	1	Yes	0	N/A	0	N/A	0	N/A	N/A	0	N/A	N/A
#11924 - Berhe 2007	2007	Journal of Applied Research in Veterinary Medicine	Seroepidemiological investigation of bovine brucellosis in the extensive cattle production system of Tigray region of Ethiopia	Africa	East	Ethiopia	Tigray zone	Rural	Low	Cross-sectionnal	Seroprevalence	1	0	0	0	1	0	0	0	0	0	0	Serum (816)	Yes	RBT	Yes	0	N/A	0	N/A	N/A	0	N/A	N/A	0	N/A	N/A	1	Yes	0	N/A	0	N/A	0	N/A	N/A	0	N/A	N/A
#2996 - Omer 2000	2000	Epidemiology and Infection	Prevalence of antibodies to Brucella spp. in cattle, sheep, goats, horses and camels in the State of Eritrea; influence of husbandry systems	Africa	East	Eritrea	Western Lowlands, Central Highlands, Southern Highland and Eastern Lowlands	Rural	Low	Cross-sectionnal	Seroprevalence	1	0	0	0	1	0	1	1	0	0	0	Serum. Cattle (2427), goats (661), sheep (104)	Yes	RBT	Yes	0	N/A	0	N/A	N/A	0	N/A	N/A	0	N/A	N/A	1	N/A	0	N/A	0	N/A	0	N/A	N/A	0	N/A	N/A
#1517 - Gabli 2015	2015	Tropical Animal Health and Production	Brucellosis in nomadic pastoralists and their goats in two provinces of the eastern Algerian high plateaus.	Africa	North	Algeria	Setif and Batna provinces	Both	Lower middle	Cross-sectionnal	Seroprevalence	1	0	1	0	0	0	0	1	0	0	1	Serum. Goats (4955), human (508) Goat vaginal swabs (38)	Yes	RBT (animal and human samples)	Yes	0	N/A	0	N/A	N/A	0	N/A	N/A	0	N/A	N/A	Animal and human samples	Yes	0	N/A	0	N/A	0	N/A	N/A	0	N/A	N/A
#13085 - Brasil 2015	2015	Semina: Ciências Agrárias	Occurrence of anti-Brucella abortus and anti-Leptospira spp. antibodies in buffaloes from Paraíba state, Northeastern Brazil	Americas	South	Brazil	State of Paraíba	Both	Upper middle	Cross-sectionnal	Seroprevalence	1	0	0	0	0	1	0	0	0	0	0	Serum (136)	Sample Size	buffered acidified plate antigen (BAPA)	No info	1	No info but cattle	0	N/A	N/A	0	N/A	N/A	0	N/A	N/A	0	N/A	2-ME	No info	0	N/A	0	N/A	N/A	0	N/A	N/A
#4620 - Lysholm 2022	2022	Preventive Veterinary Medicine	Seroepidemiology of selected transboundary animal diseases in goats in Zambia	Africa	East	Zambia		?	Lower middle	Cross-sectionnal	Seroprevalence	1	0	0	0	0	0	0	1	0	0	0	Serum (962)	Yes	0	N/A	0	N/A	0	N/A	N/A	1	Svanovir Brucella-Ab C-ELISA	Yes/Yes	0	N/A	N/A	0	N/A	0	N/A	0	N/A	0	N/A	N/A	0	N/A	N/A
#443 - Siengsanan-Lamont 2021	2021	Animals	The Development of an Abattoir-Based Surveillance System in Lao PDR for the Detection of Zoonoses in Large Ruminants: Q Fever and Brucellosis Seroepidemiology as a Pilot Study	Asia	Southeast	Lao PDR	Luangnamtha (LNT), Luangprabang (LPB), Oudomxay (ODX) (all northern), Savannakhet (SVK) and Champasak (CPS) (southern), and Xiengkhouang (XK; central)	Rural	Lower middle	Cross-sectionnal	Seroprevalence	1	0	0	0	1	1	0	0	0	0	0	Serum (683 cattle+buffalo)	Yes	RBT	Yes	0	N/A	1	ID Screen by ID Vet	Yes/Yes	0	N/A	N/A	0	N/A	N/A	0	N/A	0	N/A	0	N/A	0	N/A	N/A	0	N/A	N/A
#138 - Baltazar-Pérez 2022	2022	Microbial Pathogenesis	Prevalence of Neospora caninum, Toxoplasma gondii and Brucella abortus in water buffalo (Bubalus bubalis): Climatic and environmental risk factors in eastern and southeast Mexico	Americas	Central	Mexico	Veracruz (Las Choapas district, eastern Mexico) and Tabasco (Villahermosa district, southeast Mexico)	Both	Upper middle	Cross-sectionnal	Seroprevalence	1	0	0	0	0	1	0	0	0	0	0	Serum (600)	Yes	RBT	Yes	0	N/A	1	SVANOVIR Brucella-Ab I-ELISA kit	Yes/Yes	0	N/A	N/A	0	N/A	N/A	0	N/A	0	N/A	0	N/A	0	N/A	N/A	0	N/A	N/A
#3103 - Isloor 1998	1998	Revue Scientifique et technique	A serological survey of bovine brucellosis in India.	Asia	Indian subcontinent	India		?	Lower middle	Cross-sectionnal	Seroprevalence	1	0	0	0	1	1	0	0	0	0	0	Serum. Cattle (23,284) buffalo (7,153)	Yes	RBT	Yes	Serum Tube agglutination test	Yes	0	N/A	N/A	0	N/A	N/A	0	N/A	N/A	0	N/A	0	N/A	0	N/A	0	N/A	N/A	0	N/A	N/A
#159 - Siengsanan-Lamont 2022	2022	Tropical Animal Health and Production	Abattoir-based serological surveillance for transboundary and zoonotic diseases in cattle and swine in Cambodia: a pilot study in Phnom Penh province during 2019 and 2020.	Asia	Southeast	Cambodia	Phnom Penh province	Urban	Lower middle	Cross-sectionnal	Seroprevalence	1	0	0	0	1	0	0	0	1	0	0	Serum. Cattle (477), swine (664)	Yes	RBT	Yes	0	N/A	1	ID Screen® brucellosis serum indirect multi-species, ID Vet	Yes/Yes	0	N/A	N/A	0	N/A	N/A	0	N/A	0	N/A	0	N/A	0	N/A	N/A	0	N/A	N/A
#67 - Almuzaini 2023	2023	Vaccines	An Epidemiological Study of Brucellosis in Different Animal Species from the Al-Qassim Region, Saudi Arabia.	Asia	Middle East	Saudi Arabia	Al-Qassim region	Both	High	Cross-sectionnal	Seroprevalence	1	0	0	0	0	0	1	1	0	0	0	Serum. Sheep (227), goats (189)	Yes	RBT	Yes	0	N/A	0	N/A	N/A	1	SVANOVIR”Brucella-Ab, Sweden	Yes/Yes	0	N/A	N/A	1	Yes	0	N/A	0	N/A	0	N/A	N/A	0	N/A	N/A
#5485 - Abdulhameed 2020	2020	Journal of Pure and Applied Microbiology	Assessment of seroprevalence and the Risk Factors of sheep Brucellosis in Basrah (southern iraq): A Challenge to Prospectively Control Brucellosis	Asia	Middle East	Iraq	Basrah	Urban	Upper middle	Cross-sectionnal	Seroprevalence	1	0	0	0	0	0	1	0	0	0	0	Serum (400)	Yes	RBT	No info	0	N/A	0	N/A	N/A	0	N/A	N/A	0	N/A	N/A	0	N/A	0	N/A	0	N/A	0	N/A	N/A	0	N/A	N/A
#3834 - Wernery 1979	1979	Tropical Animal Health and Production	Bovine brucellosis in the southern regions of the Somali Democratic Republic.	Africa	East	Somalia	Gedo region, Lower Juba region	Both	Low	Cross-sectionnal	Seroprevalence	1	0	0	0	1	0	0	0	0	1	0	Serum (5,056), milk (576)	Yes	0	N/A	1	Ref in german	0	N/A	N/A	0	N/A	N/A	0	N/A	N/A	1	ref in german	0	N/A	1	Ref in German	0	N/A	N/A	0	N/A	N/A
#12231 - Clementino 2016	2016	Semina: Ciências Agrárias	Epidemiological situation of bovine brucellosis in the state of Paraiba, Brazil	Americas	South	Brazil	Paraiba state	Both	Upper middle	Cross-sectionnal	Seroprevalence	1	0	0	0	1	0	0	0	0	0	0	Serum (3,489)	Yes	RBT	Ref in portuguese	0	N/A	0	N/A	N/A	0	N/A	N/A	0	N/A	N/A	0	N/A	2-ME	Ref in portugese	0	N/A	0	N/A	N/A	0	N/A	N/A
#10839 - Aiyedun 2017	2017	Journal of Advanced Veterinary and Animal Research	Seroepidemiological survey of bovine brucellosis in selected Fulani Herds in Kwara State, Nigeria	Africa	West	Nigeria	Kwara State	Both	Lower middle	Cross-sectionnal	Seroprevalence	1	0	0	0	1	0	0	0	0	0	0	Serum (120)	Yes	1.RBT 2.Bovine Brucella Antibody Test (BBAT; ImmunoCombR	1. Yes 2. No info	1	Yes	0	N/A	N/A	0	N/A	N/A	0	N/A	N/A	0	N/A	0	N/A	0	N/A	0	N/A	N/A	0	N/A	N/A
#10798 - Gul 2014	2014	PAKISTAN VETERINARY JOURNAL	Sero-Prevalence of Brucellosis in Food Animals in the Punjab, Pakistan	Asia	Indian subcontinent	Pakistan	Punjab	Both	Lower middle	Cross-sectionnal	Seroprevalence	1	0	0	0	1	1	1	1	0	0	0	Serum. Cattle (475), buffalo (212), sheep (1306), goats (282)	Yes	RBT	Yes	1	No. Only for cattle	1	SVANOVA	Yes/No info	1	SVANOVA	Yes/Yes	0	N/A	N/A	0	N/A	0	N/A	0	N/A	0	N/A	N/A	0	N/A	N/A
#1508 - Madzingira 2015	2015	Tropical Animal Health and Production	Retrospective analysis of the prevalence of Brucella antibodies in sheep in the Karas Region of Namibia.	Africa	South	Namibia	Karas region	Both	Upper middle	Cross-sectionnal	Seroprevalence	1	0	0	0	0	0	1	0	0	0	0	Serum (22,994)	Yes	RBT	Yes	0	N/A	0	N/A	N/A	0	N/A	N/A	0	N/A	N/A	1	Yes	0	N/A	0	N/A	0	N/A	N/A	0	N/A	N/A
#7982 - Priyadarshini 2013	2013	Journal of Pure and Applied Microbiology	Brucellosis in cattle and occupationally exposed human beings: A serosurvey in Odisha, India	Asia	Indian subcontinent	India	Odisha	Rural	Lower middle	Cross-sectionnal	Seroprevalence	1	0	0	0	1	0	0	0	0	1	1	Serum. Cattle (258), human (88) Milk (87)	Sample Size	RBT (cattle and human serum)	Yes	STAT (cattle and human serum)	No. Only for cattle	Cattle serum	AB-ELISA kit supplied by PD-ADMAS - sLPS	Not WOAH but scientifically ok/Yes	0	N/A	N/A	0	N/A	N/A	0	N/A	0	N/A	1	Yes	0	N/A	N/A	0	N/A	N/A
#145 - Adabi 2022	2022	Veterinary World	Brucellosis in livestock: First study on seroepidemiology, risk factors, and preventive strategies to manage the disease in Famenin, Iran.	Asia	Middle East	Iran	Famenin	Both	Lower middle	Cross-sectionnal	Seroprevalence	1	0	0	0	1	0	1	1	0	0	0	Serum. Sheep (1470), goats (190), cattle (98)	Sample Size	RBT	Lack info	1	No. Only for cattle	0	N/A	N/A	0	N/A	N/A	0	N/A	N/A	0	N/A	2-ME	No mention in WOAH	0	N/A	0	N/A	N/A	0	N/A	N/A
#895 - Edao 2018	2018	BMC Veterinary Research	Brucellosis in the Addis Ababa dairy cattle: the myths and the realities.	Africa	East	Ethiopia	Addis Ababa	Urban	Low	Cross-sectionnal	Seroprevalence	1	0	0	0	1	0	0	0	0	0	0	Serum (1550)	Yes	RBT	Yes	0	N/A	0	N/A	N/A	1	COMPELISA 160 and 400 (Animal and Plant Health Agency, United Kingdom)	Yes/Yes	0	N/A	N/A	1	Yes	0	N/A	0	N/A	0	N/A	N/A	0	N/A	N/A
#12321 - Ullah 2019	2019	PAKISTAN JOURNAL OF ZOOLOGY	Brucellosis is Significantly Associated with Reproductive Disorders in Dairy Cattle of Punjab, Pakistan	Asia	Indian subcontinent	Pakistan	Punjab	Both	Upper middle	Cross-sectionnal	Seroprevalence	1	0	0	0	1	0	0	0	0	0	0	Serum (384)	Yes	RBT	No info	0	N/A	1	SVANOVIR® Brucella-Ab iELISA kit	Yes/No info	0	N/A	N/A	0	N/A	N/A	0	N/A	0	N/A	0	N/A	0	N/A	N/A	0	N/A	N/A
#1737 - Nizeyimana 2013	2013	Journal of the South African Veterinary Association	Comparative Brucella abortus antibody prevalence in cattle under contrasting husbandry practices in Uganda.	Africa	East	Uganda	Luwero and Nakasongola districts in central Uganda	Rural	Low	Cross-sectionnal	Seroprevalence	1	0	0	0	1	0	0	0	0	0	0	Serum (315)	Sample Size	RBT	Yes	0	N/A	1	(SVANOVIR® Biotech AB, Uppsala, Sweden	Yes/No info	0	N/A	N/A	0	N/A	N/A	0	N/A	0	N/A	0	N/A	0	N/A	N/A	0	N/A	N/A
#74 - Shurbe 2023	2023	Veterinary Medicine: Research and Reports	Detection of Antibodies Against Brucellosis and Associated Risk Factors in Cross Breed Dairy Cattle in Smallholder Farmers, Southern Ethiopia	Africa	East	Ethiopia	Gamo zone	Rural	Low	Cross-sectionnal	Seroprevalence	1	0	0	0	1	0	0	0	0	0	0	Serum (384)	Yes	RBT	Yes	0	N/A	0	N/A	N/A	0	N/A	N/A	0	N/A	N/A	1	Yes	0	N/A	0	N/A	0	N/A	N/A	0	N/A	N/A
#2006 - Haileselassie 2011	2011	Veterinary Medicine International	Effect of Brucella Infection on Reproduction Conditions of Female Breeding Cattle and Its Public Health Significance in Western Tigray, Northern Ethiopia	Africa	East	Ethiopia	Tigray	Rural	Low	Cross-sectionnal	Seroprevalence	1	0	0	0	1	0	0	0	0	0	1	Serum. Female cattle (1354), human (246)	Yes	RBT	No info	0	N/A	0	N/A	N/A	0	N/A	N/A	0	N/A	N/A	1	Yes	0	N/A	0	N/A	0	N/A	N/A	0	N/A	N/A
#399 - Swai 2021	2021	YALE JOURNAL OF BIOLOGY AND MEDICINE	Epidemiological Investigation of Bovine Brucellosis in Indigenous Cattle Herds in Kasulu District of Tanzania.	Africa	East	Tanzania	Kasulu District	Rural	Lower middle	Cross-sectionnal	Seroprevalence	1	0	0	0	1	0	0	0	0	0	0	Serum (285)	Yes	RBT	Yes	0	N/A	0	N/A	N/A	0	N/A	N/A	0	N/A	N/A	0	N/A	0	N/A	0	N/A	0	N/A	N/A	0	N/A	N/A
#7499 - Sintayehu 2015	2015	Revue Scientifique et technique	Epidemiological survey of brucellosis in sheep and goats in selected pastoral and agro-pastoral lowlands of Ethiopia	Africa	East	Ethiopia	Afar 1–5, Jijiga, Borena and South Omo	Rural	Low	Cross-sectionnal	Seroprevalence	1	0	0	0	0	0	1	1	0	0	0	Serum. Goats (3,694), Sheep (2,507) Tissue samples from positive goats (14)	Yes	mRBT	Yes	0	N/A	0	N/A	N/A	0	N/A	N/A	0	N/A	N/A	1	Yes	0	N/A	0	N/A	Isolates	Brucella genus: IS711 species-specific forward primers Species: Brucella abortus and Brucella melitensis IS711 spe	Brucella genus: Yes/Yes Species: Yes/Yes	0	N/A	N/A
#668 - KamgaRMN 2020	2020	Veterinary Medicine & Science	Detection of Brucella antibodies in domestic animals of southern Cameroon: Implications for the control of brucellosis	Africa	Central	Cameroon	Fontem, Campo, Bipindi, Yoko and Noun Division.	Rural	Lower middle	Cross-sectionnal	Seroprevalence	1	0	0	0	1	0	1	1	1	0	0	Plasma. Cattle (855), sheep (373), goats (452), pig (160)	Yes	RBT	Yes	0	N/A	1	ID-Screen Brucellosis Serum Indirect Multispecies, ID VET	Yes/Yes	0	N/A	N/A	0	N/A	N/A	0	N/A	0	N/A	0	N/A	0	N/A	N/A	0	N/A	N/A
#10817 - Keskin 2009	2009	KAFKAS ÜNİVERSİTESİ VETERİNER FAKÜLTESİ DERGİSİ	Detection of Brucella melitensis in Milk of Hair Goat (Capra hircus) by Polymerase Chain Reaction (PCR)	Asia	Middle East	Turkey	Kavşit, Mutaflar, Tatarmemişler and Elderesi villages	Rural	Upper middle	Cross-sectionnal	Seroprevalence	1	0	1	0	0	0	0	1	0	1	0	Milk (222)	Yes	0	N/A	0	N/A	0	N/A	N/A	0	N/A	N/A	0	N/A	N/A	0	N/A	0	N/A	0	N/A	Milk	Brucella genus: IS711 species-specific forward primers Species: Brucella abortus and Brucella melitensis IS711 spe	Yes/Yes	0	N/A	N/A
#902 - Awah-Ndukum 2018	2018	BMC Infectious Diseases	Seroprevalence and risk factors of brucellosis among slaughtered indigenous cattle, abattoir personnel and pregnant women in Ngaoundéré, Cameroon.	Africa	Central	Cameroon	Ngaoundéré	Both	Lower middle	Cross-sectionnal	Seroprevalence	1	0	0	0	1	0	0	0	0	0	1	Serum. Cattle (590), human (812): abattoir personnel (107), pregnant women (705)	Yes	RBT (human and animal serum samples)	Yes	0	N/A	Cattle samples	ELISA (i-ELISA) (ID.Vet, Innovative Diagnostics, France) -sLPS	Yes/Yes	0	N/A	N/A	1	Brucella IgG ELISA kit (RE56841®, IBL International GMbH, Hamburg, Germany)"	Yes/No info	0	N/A	0	N/A	0	N/A	0	N/A	N/A	0	N/A	N/A
#994 - Mohamed 2018	2018	Veterinary World	Seroprevalence and risk factors of caprine brucellosis in Khartoum state, Sudan.	Africa	North	Sudan	Khartoum state	Urban	Low	Cross-sectionnal	Seroprevalence	1	0	0	0	0	0	0	1	0	0	0	Serum (307)	Yes	RBT	Yes	1	No. Only cattle	0	N/A	N/A	1	Veterinary Laboratories Agency, COMPELISA	Yes/Yes	0	N/A	N/A	0	N/A	0	N/A	0	N/A	0	N/A	N/A	0	N/A	N/A
#813 - Batista 2020	2020	Transboundary and Emerging Diseases	Factors associated with the prevalence of antibodies against Brucella abortus in water buffaloes from Santarém, Lower Amazon region, Brazil.	Americas	South	Brazil	Santarem, amazon region	Urban	Upper middle	Cross-sectionnal	Seroprevalence	1	0	0	0	0	1	0	0	0	0	0	Serum (426)	Yes	RBT	No info	0	N/A	0	N/A	N/A	0	N/A	N/A	0	N/A	N/A	0	N/A	0	N/A	0	N/A	0	N/A	N/A	0	N/A	N/A
#923 - Liu 2019	2019	VECTOR-BORNE AND ZOONOTIC DISEASES	Prevalence and Risk Factors of Brucellosis, Toxoplasmosis, and Neosporosis Among Yanbian Yellow Cattle in Jilin Province, China.	Asia	East	China	Jilin province	Both	Upper middle	Cross-sectionnal	Seroprevalence	1	0	0	0	1	0	0	0	0	0	0	Blood (535)	Yes	0	N/A	0	N/A	0	N/A	N/A	0	N/A	N/A	0	N/A	N/A	0	N/A	0	N/A	0	N/A	0	N/A	N/A	Blood	Brucella genus: IS711	No/Yes
#2067 - Tesfaye 2011	2011	Tropical Animal Health and Production	Seroprevalence and associated risk factors of bovine brucellosis in Addis Ababa dairy farms	Africa	East	Ethiopia	Addis Ababa	Urban	Low	Cross-sectionnal	Seroprevalence	1	0	0	0	1	0	0	0	0	0	0	Serum (1202)	Yes	RBT	No info	0	N/A	0	N/A	N/A	0	N/A	N/A	0	N/A	N/A	1	No info	0	N/A	0	N/A	0	N/A	N/A	0	N/A	N/A
#2080 - Bekele 2011	2011	Tropical Animal Health and Production	Small ruminant brucellosis and community perception in Jijiga District, Somali Regional State, Eastern Ethiopia.	Africa	East	Ethiopia	Jijiga district	?	Low	Cross-sectionnal	Seroprevalence	1	0	0	0	0	0	1	1	0	0	0	Serum. Sheep (421), goats (309)	Sample Size	RBT	Yes	0	N/A	0	N/A	N/A	0	N/A	N/A	0	N/A	N/A	1	Yes	0	N/A	0	N/A	0	N/A	N/A	0	N/A	N/A
#12857 - Brisibe 1996	1996	Small Ruminant Research	Sheep and goat brucellosis in Borno and Yobe states of arid northeastern Nigeria	Africa	West	Nigeria	Borno and Yobe States	Rural	Lower middle	Cross-sectionnal	Seroprevalence	1	0	0	0	0	0	1	1	0	0	0	Serum. Sheep (210), goats (201)	Sample Size	RBT	Yes	1	No. Only for cattle	0	N/A	N/A	0	N/A	N/A	0	N/A	N/A	0	N/A	0	N/A	0	N/A	0	N/A	N/A	0	N/A	N/A
#98 - Matsumoto 2023	2023	Epidemiology & Infection	Utilising abattoir sero-surveillance for high-impact and zoonotic pig diseases in Lao PDR.	Asia	Southeast	Lao PDR	Luang Prabang (LPB), Luang Namtha (LNT), Oudomxay (OUD), Savannakhet (SVK), Champasack (CPS) and Xieng Khouang (XK)	Rural	Lower middle	Cross-sectionnal	Seroprevalence	1	0	0	0	0	0	0	0	1	0	0	Serum (597)	Yes	0	N/A	0	N/A	1	ID Screen® Brucellosis Serum Indirect Multi-species	Yes/Yes	0	N/A	N/A	0	N/A	N/A	0	N/A	0	N/A	0	N/A	0	N/A	N/A	0	N/A	N/A
#763 - Saeed 2019	2019	Microorganisms	Seroepidemiology and the Molecular Detection of Animal Brucellosis in Punjab, Pakistan.	Asia	Indian subcontinent	Pakistan	Punjab	Both	Lower middle	Cross-sectionnal	Seroprevalence	1	0	1	0	1	1	1	1	0	0	0	Serum. Goats (440), sheep (203), cows (206), buffaloes (234)	Sample Size	RBT	Yes	0	N/A	0	N/A	N/A	0	N/A	N/A	0	N/A	N/A	0	N/A	0	N/A	0	N/A	0	N/A	N/A	RBT positive serum	Brucella genus: bcsp31, Species: B. abortus and B. melitensis spe IS711	No/Yes
#1009 - Ogugua 2018	2018	Tropical Animal Health and Production	Prevalence and risk factors associated with bovine brucellosis in herds under extensive production system in southwestern Nigeria.	Africa	West	Nigeria	Oyo and Lagos states	Urban	Lower middle	Cross-sectionnal	Seroprevalence	1	0	0	0	1	0	0	0	0	1	0	Serum (513) Milk (635)	Yes	RBT	Yes	0	N/A	Milk	BRUCELISA	Yes/Yes	Serum	APHA, UK. COMPELISA	Yes/Yes	0	N/A	N/A	0	N/A	0	N/A	1	Yes	0	N/A	N/A	0	N/A	N/A
#11752 - Rahman 2011	2011	Veterinarni Medicina	Prevalence of brucellosis in ruminants in Bangladesh	Asia	Indian subcontinent	Bangladesh	Bagherhatt, Bogra, Gaibandha, Mymensingh and Sirajgong regions	Rural	Lower middle	Cross-sectionnal	Seroprevalence	1	0	0	0	1	1	1	1	0	0	0	Serum. Buffalo (105), cattle (188), goast (127), sheep (130)	Sample Size	RBT	Yes	0	N/A	1	Svanova Biotech AB, Uppsala, Sweden	Yes/No info	0	N/A	N/A	0	N/A	N/A	0	N/A	0	N/A	0	N/A	0	N/A	N/A	0	N/A	N/A
#2069 - Matope 2011	2011	Tropical Animal Health and Production	Seroprevalence of brucellosis and its associated risk factors in cattle from smallholder dairy farms in Zimbabwe.	Africa	East	Zimbabwe	Gokwe, Marirangwe, Mushagashe, Nharira, Rusitu and Wedza	Rural	Lower middle	Cross-sectionnal	Seroprevalence	1	0	0	0	1	0	0	0	0	0	0	Serum (1440)	Yes	RBT	Yes	0	N/A	0	N/A	N/A	1	e Svanovir™ Brucella-Ab c-ELISA test kits	Yes/Yes	0	N/A	N/A	0	N/A	0	N/A	0	N/A	0	N/A	N/A	0	N/A	N/A
#2106 - Swai 2010	2010	Veterinary Medicine International	The use of rose bengal plate test to asses cattle exposure to Brucella infection in traditional and smallholder dairy production systems of tanga region of Tanzania.	Africa	East	Tanzania	Tanga region	Both	Lower middle	Cross-sectionnal	Seroprevalence	1	0	0	0	1	0	0	0	0	0	0	Serum (654)	Yes	RBT	Yes	0	N/A	0	N/A	N/A	0	N/A	N/A	0	N/A	N/A	0	N/A	0	N/A	0	N/A	0	N/A	N/A	0	N/A	N/A
#10152 - Primatika 2016	2016	ADVANCES OF SCIENCE AND TECHNOLOGY FOR SOCIETY	Survey of Brucellosis in Goats Using Rose Bengal Test (RBT) and Complement Fixation Test (CFT) Methods in Gunungkidul District, Special Region of Yogyakarta, Indonesia	Asia	Islands	Indonesia	Yogyakarta	Urban	Lower middle	Cross-sectionnal	Seroprevalence	1	0	0	0	0	0	0	1	0	0	0	Serum (260)	Yes	mRBT	Yes	0	N/A	0	N/A	N/A	0	N/A	N/A	0	N/A	N/A	1	No info	0	N/A	0	N/A	0	N/A	N/A	0	N/A	N/A
#11798 - Ashagrie 2011	2011	African Journal of Microbiology Research	Seroprevalence of caprine brucellosis and associated risk factors in South Omo Zone of Southern Ethiopia	Africa	East	Ethiopia	Omo zone	Rural	Low	Cross-sectionnal	Seroprevalence	1	0	0	0	0	0	0	1	0	0	0	Serum (384)	Yes	mRBT	Yes	0	N/A	0	N/A	N/A	0	N/A	N/A	0	N/A	N/A	1	Yes	0	N/A	0	N/A	0	N/A	N/A	0	N/A	N/A
#1535 - Mugizi 2015	2015	The Journal of Veterinary Medical Science	Prevalence of and factors associated with Brucella sero-positivity in cattle in urban and peri-urban Gulu and Soroti towns of Uganda.	Africa	East	Uganda	Gulu and Soroti	Urban	Low	Cross-sectionnal	Seroprevalence	1	0	0	0	1	0	0	0	0	0	0	Serum (1007)	Yes	0	N/A	0	N/A	1	Svanova	Yes/No info	1	(SvanovaTM Brucella-Ab c-ELISA). Multispecies	Yes/Yes	0	N/A	N/A	0	N/A	0	N/A	0	N/A	0	N/A	N/A	0	N/A	N/A
#1442 - Alhaji 2016	2016	Acta Tropica	Serological survey of bovine brucellosis in Fulani nomadic cattle breeds (Bos indicus) of North-central Nigeria: Potential risk factors and zoonotic implications	Africa	West	Nigeria	Niger state	Rural	Lower middle	Cross-sectionnal	Seroprevalence	1	0	0	0	1	0	0	0	0	0	0	Serum (672)	Yes	RBT	Yes	0	N/A	0	N/A	N/A	0	N/A	N/A	0	N/A	N/A	0	N/A	LFA (Smits et al., 2003)	Not WOAH but scientifically ok	0	N/A	0	N/A	N/A	0	N/A	N/A
#302 - MergaSima 2021	2021	Veterinary Medicine	Seroprevalence of Bovine Brucellosis and Associated Risk Factors in Western Ethiopia	Africa	East	Ethiopia	Wollega Zone, Western Oromia	Rural	Low	Cross-sectionnal	Seroprevalence	1	0	0	0	1	0	0	0	0	0	0	Serum (1152)	Yes	0	N/A	0	N/A	1	I-ELISA kit ID.vet	Yes/Yes	0	N/A	N/A	0	N/A	N/A	0	N/A	0	N/A	0	N/A	0	N/A	N/A	0	N/A	N/A
#10316 - Silva 2022	2022	Arquivo Brasileiro de Medicina Veterinária e Zootecnia	Seroprevalence of antibodies against smooth Brucella in small ruminants in the states of Sergipe, Bahia, Ceará and Paraíba	Americas	South	Brazil	Sergipe, Bahia, Ceará and Paraíba	Both	Upper middle	Cross-sectionnal	Seroprevalence	1	0	0	0	0	0	1	1	0	0	0	Serum. Sheep (178), goats (3216)	Yes	RBT	Lack info	0	N/A	0	N/A	N/A	0	N/A	N/A	0	N/A	N/A	1	Yes	FPA	No info	0	N/A	0	N/A	N/A	0	N/A	N/A
#161 - Kakooza 2022	2022	Journal of Veterinary Diagnostic Investigation	Seromonitoring of brucellosis in goats and sheep slaughtered at an abattoir in Kampala, Uganda	Africa	East	Uganda	Kampala	Urban	Low	Cross-sectionnal	Seroprevalence	1	0	0	0	0	0	1	1	0	0	0	Serum. Sheep (66), goats (221)	Sample Size	mRBT	Yes	0	N/A	1	ID Screen brucellosis serum indirect multi-species; IDvet	Yes/Yes	0	N/A	N/A	0	N/A	N/A	0	N/A	0	N/A	0	N/A	0	N/A	N/A	0	N/A	N/A
#462 - Yanti 2021	2021	Veterinary World	Seroprevalence and risk factors of brucellosis and the brucellosis model at the individual level of dairy cattle in the West Bandung District, Indonesia.	Asia	Islands	Indonesia	Bandung district	Urban	Lower middle	Cross-sectionnal	Seroprevalence	1	0	0	0	1	0	0	0	0	0	0	Serum (588)	Yes	RBT	No info	0	N/A	0	N/A	N/A	0	N/A	N/A	0	N/A	N/A	1	No info	0	N/A	0	N/A	0	N/A	N/A	0	N/A	N/A
#428 - Deka 2021	2021	Microorganisms	Seroprevalence and Risk Factors of Brucella Infection in Dairy Animals in Urban and Rural Areas of Bihar and Assam, India.	Asia	Indian subcontinent	India	Bihar and Assam	Both	Lower middle	Cross-sectionnal	Seroprevalence	1	0	0	0	1	1	0	0	0	0	0	Serum. Cattle (718), buffalo (22)	Yes	0	N/A	0	N/A	1	IDEXX Laboratories, Inc. Westbrook, Maine, United States	Yes/No info	0	N/A	N/A	0	N/A	N/A	0	N/A	0	N/A	0	N/A	0	N/A	N/A	0	N/A	N/A
#435 - Geletu 2021	2021	Veterinary Medicine International	Seroprevalence and Risk Factors of Small Ruminant Brucellosis in West Hararghe Zone of Oromia Regional State, Eastern Ethiopia.	Africa	East	Ethiopia	Oromia state	Rural	Low	Cross-sectionnal	Seroprevalence	1	0	0	0	0	0	1	1	0	0	0	Serum (2070)	Yes	mRBT	Yes	0	N/A	0	N/A	N/A	0	N/A	N/A	0	N/A	N/A	1	Yes	0	N/A	0	N/A	0	N/A	N/A	0	N/A	N/A
#10698 - Jagapur 2013	2013	Veterinary World	Seroprevalence studies of bovine brucellosis using indirectenzyme-linked immunosorbent assay (i-ELISA) at organized and unorganized farms in three different states of India	Asia	Indian subcontinent	India	Karnataka, Uttar Pradesh and Uttarakhand	Both	Lower middle	Cross-sectionnal	Seroprevalence	1	0	0	0	1	1	0	0	0	0	0	Serum. Cattle (507), buffalo (498)	Yes	0	N/A	0	N/A	1	IDEXX, CHEKIT, Brucellose serum, Brucella abortus Antibody Test Kit	Yes/No info	0	N/A	N/A	0	N/A	N/A	0	N/A	0	N/A	0	N/A	0	N/A	N/A	0	N/A	N/A
[truncated: 18 more columns]
